# Supplementary material for: The global population of SARS-CoV-2 is composed of six major subtypes
Source: Sci Rep. 2020 Oct 26;10:18289. doi: 10.1038/s41598-020-74050-8 (PMC7588421; doi:10.1038/s41598-020-74050-8)
Supplement: Supplementary file 19 — Supplementary Table 1. [file 41598_2020_74050_MOESM19_ESM.xlsx]

## Sheet: Acknowledgement Table
Haplotype ID	Accession ID	Virus name	Host	Location	Collection date	Originating lab	Submitting lab	Authors
1	EPI_ISL_402120	hCoV-19/Wuhan/IVDC-HB-04/2020	Homo sapiens	Asia / China / Hubei / Wuhan	2020-01-01	National Institute for Viral Disease Control and Prevention, China CDC	National Institute for Viral Disease Control and Prevention, China CDC	Wenjie Tan，Xiang Zhao，Wenling Wang，Xuejun Ma，Yongzhong Jiang，Roujian Lu，Ji Wang，Weimin Zhou，Peihua Niu，Peipei Liu，Faxian Zhan，Weifeng Shi，Baoying Huang，Jun Liu，Li Zhao，Yao Meng，Xiaozhou He，Fei Ye，Na Zhu，Yang Li，Jing Chen，Wenbo Xu，George F. Gao，Guizhen Wu
2	EPI_ISL_402121	hCoV-19/Wuhan/IVDC-HB-05/2019	Homo sapiens	Asia / China / Hubei / Wuhan	2019-12-30	National Institute for Viral Disease Control and Prevention, China CDC	National Institute for Viral Disease Control and Prevention, China CDC	Wenjie Tan，Xuejun Ma，Xiang Zhao，Wenling Wang，Yongzhong Jiang，Roujian Lu，Ji Wang，Peihua Niu, Weimin Zhou, Faxian Zhan，Weifeng Shi，Baoying Huang，Jun Liu，Li Zhao，Yao Meng，Fei Ye，Na Zhu, Xiaozhou He，Peipei Liu, Yang Li，Jing Chen，Wenbo Xu，George F. Gao，Guizhen Wu
3	EPI_ISL_402123	hCoV-19/Wuhan/IPBCAMS-WH-01/2019	Homo sapiens	Asia / China / Hubei / Wuhan	2019-12-24	Institute of Pathogen Biology, Chinese Academy of Medical Sciences & Peking Union Medical College	Institute of Pathogen Biology, Chinese Academy of Medical Sciences & Peking Union Medical College	Lili Ren, Jianwei Wang, Qi Jin, Zichun Xiang, Zhiqiang Wu, Chao Wu, Yiwei Liu
4	EPI_ISL_402124	hCoV-19/Wuhan/WIV04/2019	Homo sapiens	Asia / China / Hubei / Wuhan	2019-12-30	Wuhan Jinyintan Hospital	Wuhan Institute of Virology, Chinese Academy of Sciences	Peng Zhou, Xing-Lou Yang, Ding-Yu Zhang, Lei Zhang, Yan Zhu, Hao-Rui Si, Zhengli Shi
4	EPI_ISL_402125	hCoV-19/Wuhan-Hu-1/2019	Homo sapiens	Asia / China	2019-12-31	unknown	National Institute for Communicable Disease Control and Prevention (ICDC) Chinese Center for Disease Control and Prevention (China CDC)	Zhang,Y.-Z., Wu,F., Chen,Y.-M., Pei,Y.-Y., Xu,L., Wang,W., Zhao,S., Yu,B., Hu,Y., Tao,Z.-W., Song,Z.-G., Tian,J.-H., Zhang,Y.-L., Liu,Y., Zheng,J.-J., Dai,F.-H., Wang,Q.-M., She,J.-L. and Zhu,T.-Y.
4	EPI_ISL_403929	hCoV-19/Wuhan/IPBCAMS-WH-04/2019	Homo sapiens	Asia / China / Hubei / Wuhan	2019-12-30	Institute of Pathogen Biology, Chinese Academy of Medical Sciences & Peking Union Medical College	Institute of Pathogen Biology, Chinese Academy of Medical Sciences & Peking Union Medical College	Lili Ren, Jianwei Wang, Qi Jin, Zichun Xiang, Zhiqiang Wu, Chao Wu, Yiwei Liu
4	EPI_ISL_403963	hCoV-19/Nonthaburi/74/2020	Homo sapiens	Asia / Thailand / Nonthaburi	2020-01-13	Bamrasnaradura Hospital	1. Department of Medical Sciences, Ministry of Public Health, Thailand 2. Thai Red Cross Emerging Infectious Diseases - Health Science Centre 3. Department of Disease Control, Ministry of Public Health, Thailand	Pilailuk,Okada; Siripaporn,Phuygun; Thanutsapa,Thanadachakul; Supaporn,Wacharapluesadee; Sittiporn,Parnmen; Warawan,Wongboot; Sunthareeya,Waicharoen; Rome,Buathong; Malinee,Chittaganpitch; Nanthawan,Mekha
4	EPI_ISL_404228	hCoV-19/Zhejiang/WZ-02/2020	Homo sapiens	Asia / China / Zhejiang	2020-01-17	Zhejiang Provincial Center for Disease Control and Prevention	Department of Microbiology, Zhejiang Provincial Center for Disease Control and Prevention	Yanjun Zhang, Yin Chen, Haiyan Mao, Junhang Pan, Xiuyu Lou, Yiyu Lu, Juying Yan, Hanping Zhu, Jian Gao, Yan Feng, Yi Sun, Hao Yan, Zhen Li, Yisheng Sun, Liming Gong, Qiong Ge, Wen Shi, Xinying Wang, Wenwu Yao, Zhangnv Yang, Fang Xu, Chen Chen, Enfu Chen, Zhen Wang, Zhiping Chen, Jianmin Jiang, Chonggao Hu
4	EPI_ISL_406716	hCoV-19/China/WHU01/2020	Homo sapiens	Asia / China / Hubei / Wuhan	2020-01-02	unknown	State Key Laboratory of Virology, Wuhan University	Chen,L., Liu,W., Zhang,Q., Xu,K., Ye,G., Wu,W., Sun,Z., Liu,F., Wu,K., Mei,Y., Zhang,W., Chen,Y., Li,Y., Shi,M., Lan,K. and Liu,Y.
4	EPI_ISL_406717	hCoV-19/China/WHU02/2020	Homo sapiens	Asia / China / Hubei / Wuhan	2020-01-02	unknown	State Key Laboratory of Virology, Wuhan University	Chen,L., Liu,W., Zhang,Q., Xu,K., Ye,G., Wu,W., Sun,Z., Liu,F., Wu,K., Mei,Y., Zhang,W., Chen,Y., Li,Y., Shi,M., Lan,K. and Liu,Y.
4	EPI_ISL_406800	hCoV-19/Wuhan/WH03/2020	Homo sapiens	Asia / China / Hubei / Wuhan	2020-01-01	General Hospital of Central Theater Command of People's Liberation Army of China	BGI & Institute of Microbiology, Chinese Academy of Sciences & Shandong First Medical University & Shandong Academy of Medical Sciences & General Hospital of Central Theater Command of People's Liberation Army of China	Weijun Chen, Yuhai Bi, Weifeng Shi and Zhenhong Hu
4	EPI_ISL_408479	hCoV-19/Chongqing/ZX01/2020	Homo sapiens	Asia / China / Chongqing / Zhongxian	2020-01-23	Zhongxian Center for Disease Control and Prevention	Chongqing Municipal Center for Disease Control and Prevention	Ye Sheng, Tang Yun, Ling Hua, Zhang Hong, Yu zhen,Chen Shuang,Tan ZhangPing, Su Kun, Li Qin, Tang Wenge, Rong Rong
4	EPI_ISL_410531	hCoV-19/Japan/NA-20-05-1/2020	Homo sapiens	Asia / Japan / Nara	2020-01-25	Dept. of Pathology, National Institute of Infectious Diseases	Pathogen Genomics Center, National Institute of Infectious Diseases	Tsuyoshi Sekizuka, Harutaka Katano, Shutoku Matsuyama, Naganori Nao, Kazuya Shirato, Motoi Suzuki, Hideki Hasegawa, Takaji Wakita, Makoto Takeda, Tadaki Suzuki, Makoto Kuroda
4	EPI_ISL_410532	hCoV-19/Japan/OS-20-07-1/2020	Homo sapiens	Asia / Japan / Osaka	2020-01-23	Dept. of Pathology, National Institute of Infectious Diseases	Pathogen Genomics Center, National Institute of Infectious Diseases	Tsuyoshi Sekizuka, Harutaka Katano, Shutoku Matsuyama, Naganori Nao, Kazuya Shirato, Motoi Suzuki, Hideki Hasegawa, Takaji Wakita, Makoto Takeda, Tadaki Suzuki, Makoto Kuroda
4	EPI_ISL_411915	hCoV-19/Taiwan/CGMH-CGU-01/2020	Homo sapiens	Asia / Taiwan / Taoyuan	2020-01-25	Laboratory Medicine	Department of Laboratory Medicine, Lin-Kou Chang Gung Memorial Hospital, Taoyuan, Taiwan.	Kuo-Chien Tsao, Yu-Nong Gong, Shu-Li Yang, Yi-Chun Li, Chung-Guei Huang, Yhu-Chering Huang, Shin-Ru Shih
4	EPI_ISL_411927	hCoV-19/Taiwan/4/2020	Homo sapiens	Asia / Taiwan / Taipei	2020-01-28	Taiwan Centers for Disease Control	Taiwan Centers for Disease Control	Ji-Rong Yang, Yu-Chi-Lin, Jung-Jung Mu, Ming-Tsan-Liu
4	EPI_ISL_411953	hCoV-19/Jiangsu/JS03/2020	Homo sapiens	Asia / China / Jiangsu	2020-01-24	NHC Key laboratory of Enteric Pathogenic Microbiology, Institute of Pathogenic Microbiology	Jiangsu Provincial Center for Disease Control & Prevention	Kangchen Zhao, Xiaojuan Zhu, Lunbiao Cui, Tao Wu, Yiyue Ge, Bin Wu, Yin Chen, Fengcai Zhu, Baoli Zhu, Ming Wu
4	EPI_ISL_412026	hCoV-19/Hefei/2/2020	Homo sapiens	Asia / China / Anhui / Hefei	2020-02-23	Second Hospital of Anhui Medical University	Second Hospital of Anhui Medical University	Changtai Wang, Zhongping Liua, Zixiang Chen, Xin Huang, Mengyuan Xua, Tengfei He, Mengji Lu, Zhenhua Zhang
4	EPI_ISL_413608	hCoV-19/USA/CruiseA-3/2020	Homo sapiens	North America / USA	2020-02-18	unknown	Pathogen Discovery, Respiratory Viruses Branch, Division of Viral Diseases, Centers for Dieases Control and Prevention	Anna Uehara, Ying Tao, Clinton R. Paden, Krista Queen, Jing Zhang, Yan Li, Mary S. Keckler, Alison S Laufer Halpin, Haibin Wang, Jasmine Padilla, Justin Lee, Christopher A. Elkins, Susan I. Gerber, Suxiang Tong
4	EPI_ISL_413610	hCoV-19/USA/CruiseA-5/2020	Homo sapiens	North America / USA	2020-02-21	unknown	Pathogen Discovery, Respiratory Viruses Branch, Division of Viral Diseases, Centers for Dieases Control and Prevention	Anna Uehara, Ying Tao, Clinton R. Paden, Krista Queen, Jing Zhang, Yan Li, Mary S. Keckler, Alison S Laufer Halpin, Haibin Wang, Jasmine Padilla, Justin Lee, Christopher A. Elkins, Susan I. Gerber, Suxiang Tong
4	EPI_ISL_413614	hCoV-19/USA/CruiseA-9/2020	Homo sapiens	North America / USA	2020-02-17	unknown	Pathogen Discovery, Respiratory Viruses Branch, Division of Viral Diseases, Centers for Dieases Control and Prevention	Ying Tao, Clinton R. Paden, Krista Queen, Anna Uehara, Jing Zhang, Yan Li, Haibin Wang, Shifaq Kamili, Xiaoyan Lu, Brian Lynch, Senthil Kumar K. Sakthivel, Brett L. Whitaker, Lijuan Wang, Janna' R. Murray, Jasmine Padilla, Justin Lee, Susan I. Gerber, Stephen Lindstrom, Suxiang Tong
4	EPI_ISL_413618	hCoV-19/USA/CruiseA-13/2020	Homo sapiens	North America / USA	2020-02-20	unknown	Pathogen Discovery, Respiratory Viruses Branch, Division of Viral Diseases, Centers for Dieases Control and Prevention	Clinton R. Paden, Ying Tao, Krista Queen, Anna Uehara, Jing Zhang, Yan Li, Haibin Wang, Shifaq Kamili, Xiaoyan Lu, Brian Lynch, Senthil Kumar K. Sakthivel, Brett L. Whitaker, Lijuan Wang, Janna' R. Murray, Jasmine Padilla, Justin Lee, Susan I. Gerber, Stephen Lindstrom, Suxiang Tong
4	EPI_ISL_413620	hCoV-19/USA/CruiseA-15/2020	Homo sapiens	North America / USA	2020-02-18	unknown	Pathogen Discovery, Respiratory Viruses Branch, Division of Viral Diseases, Centers for Dieases Control and Prevention	Clinton R. Paden, Ying Tao, Krista Queen, Anna Uehara, Jing Zhang, Yan Li, Haibin Wang, Shifaq Kamili, Xiaoyan Lu, Brian Lynch, Senthil Kumar K. Sakthivel, Brett L. Whitaker, Lijuan Wang, Janna' R. Murray, Jasmine Padilla, Justin Lee, Susan I. Gerber, Stephen Lindstrom, Suxiang Tong
4	EPI_ISL_413621	hCoV-19/USA/CruiseA-16/2020	Homo sapiens	North America / USA	2020-02-18	unknown	Pathogen Discovery, Respiratory Viruses Branch, Division of Viral Diseases, Centers for Dieases Control and Prevention	Clinton R. Paden, Ying Tao, Krista Queen, Anna Uehara, Jing Zhang, Yan Li, Haibin Wang, Shifaq Kamili, Xiaoyan Lu, Brian Lynch, Senthil Kumar K. Sakthivel, Brett L. Whitaker, Lijuan Wang, Janna' R. Murray, Jasmine Padilla, Justin Lee, Susan I. Gerber, Stephen Lindstrom, Suxiang Tong
4	EPI_ISL_414479	hCoV-19/USA/CruiseA-19/2020	Homo sapiens	North America / USA	2020-02-18	unknown	Pathogen Discovery, Respiratory Viruses Branch, Division of Viral Diseases, Centers for Disease Control and Prevention	Ying Tao, Krista Queen, Clinton R. Paden, Anna Uehara, Jing Zhang, Yan Li, Mary S. Keckler, Alison S. Laufer Halpin, Haibin Wang, Jasmine Padilla, Justin Lee, Christopher A. Elkins, Susan I. Gerber, Suxiang Tong
4	EPI_ISL_414481	hCoV-19/USA/CruiseA-22/2020	Homo sapiens	North America / USA	2020-02-21	unknown	Pathogen Discovery, Respiratory Viruses Branch, Division of Viral Diseases, Centers for Disease Control and Prevention	Ying Tao, Krista Queen, Clinton R. Paden, Anna Uehara, Jing Zhang, Yan Li, Mary S. Keckler, Alison S. Laufer Halpin, Haibin Wang, Jasmine Padilla, Justin Lee, Christopher A. Elkins, Susan I. Gerber, Suxiang Tong
4	EPI_ISL_415711	hCoV-19/Hangzhou/ZJU-05/2020	Homo sapiens	Asia / China / Hangzhou	2020-01-22	State Key Laboratory for Diagnosis and Treatment of Infectious Diseases, National Clinical Research Center for Infectious Diseases, First Affiliated Hospital, Zhejiang University School of Medicine, Hangzhou, China. 310003	State Key Laboratory for Diagnosis and Treatment of Infectious Diseases, National Clinical Research Center for Infectious Diseases, First Affiliated Hospital, Zhejiang University School of Medicine, Hangzhou, China. 310003	Hangping Yao, Nanping Wu, Chao Jiang, Xiangyun Lu, Linfang Cheng, Fumin Liu, Zhigang Wu, Haibo Wu, Changzhong Jin, Min Zheng, Lanjuan Li
4	EPI_ISL_416046	hCoV-19/Hangzhou/ZJU-04/2020	Homo sapiens	Asia / China / Hangzhou	2020-01-24	State Key Laboratory for Diagnosis and Treatment of Infectious Diseases, National Clinical Research Center for Infectious Diseases, First Affiliated Hospital, Zhejiang University School of Medicine, Hangzhou, China 310003	State Key Laboratory for Diagnosis and Treatment of Infectious Diseases, National Clinical Research Center for Infectious Diseases, First Affiliated Hospital, Zhejiang University School of Medicine, Hangzhou, China 310003	Hangping Yao, Nanping Wu, Chao Jiang, Xiangyun Lu, Linfang Cheng, Fumin Liu, Zhigang Wu, Haibo Wu, Changzhong Jin, Min Zheng, Lanjuan Li
4	MT192759	SARS-CoV-2/CGMH-CGU-01/Homo sapiens2020/TWN	Homo sapiens	Taiwan	2020-01-25	not specified	not specified	Tsao,K.-C., Gong,Y.-N., Yang,S.-L., Liu,Y.-C., Huang,C.-G., Huang,Y.-C., Chen,G.-W. and Shih,S.-R.
4	NC_045512	Wuhan-Hu-1	Homo sapiens	China	2019-12	not specified	not specified	Wu,F., Zhao,S., Yu,B., Chen,Y.-M., Wang,W., Hu,Y., Song,Z.-G., Tao,Z.-W., Tian,J.-H., Pei,Y.-Y., Yuan,M.L., Zhang,Y.-L., Dai,F.-H., Liu,Y., Wang,Q.-M., Zheng,J.-J., Xu,L., Holmes,E.C. and Zhang,Y.-Z.
4	MT184909	2019-nCoV/USA-CruiseA-22/2020	Homo sapiens	USA	2020-02-21	not specified	not specified	Tao,Y., Queen,K., Paden,C.R., Uehara,A., Zhang,J., Li,Y., Keckler,M.S., Laufer Halpin,A.S., Wang,H., Padilla,J., Lee,J., Elkins,C.A., Gerber,S.I. and Tong,S.
4	MT184907	2019-nCoV/USA-CruiseA-19/2020	Homo sapiens	USA	2020-02-18	not specified	not specified	Tao,Y., Queen,K., Paden,C.R., Uehara,A., Zhang,J., Li,Y., Keckler,M.S., Laufer Halpin,A.S., Wang,H., Padilla,J., Lee,J., Elkins,C.A., Gerber,S.I. and Tong,S.
4	LR757996	SARS-CoV-2	Homo sapiens	China:Wuhan	2020-01-01	not specified	not specified	Hunter,C. and Wei,X.
4	MN988669	2019-nCoV WHU02	Homo sapiens	China	2020-01-02	not specified	not specified	Chen,L., Liu,W., Zhang,Q., Xu,K., Ye,G., Wu,W., Sun,Z., Liu,F., Wu,K., Mei,Y., Zhang,W., Chen,Y., Li,Y., Shi,M., Lan,K. and Liu,Y.
5	EPI_ISL_402127	hCoV-19/Wuhan/WIV02/2019	Homo sapiens	Asia / China / Hubei / Wuhan	2019-12-30	Wuhan Jinyintan Hospital	Wuhan Institute of Virology, Chinese Academy of Sciences	Peng Zhou, Xing-Lou Yang, Ding-Yu Zhang, Lei Zhang, Yan Zhu, Hao-Rui Si, Zhengli Shi
6	EPI_ISL_402128	hCoV-19/Wuhan/WIV05/2019	Homo sapiens	Asia / China / Hubei / Wuhan	2019-12-30	Wuhan Jinyintan Hospital	Wuhan Institute of Virology, Chinese Academy of Sciences	Peng Zhou, Xing-Lou Yang, Ding-Yu Zhang, Lei Zhang, Yan Zhu, Hao-Rui Si, Zhengli Shi
7	EPI_ISL_402129	hCoV-19/Wuhan/WIV06/2019	Homo sapiens	Asia / China / Hubei / Wuhan	2019-12-30	Wuhan Jinyintan Hospital	Wuhan Institute of Virology, Chinese Academy of Sciences	Peng Zhou, Xing-Lou Yang, Ding-Yu Zhang, Lei Zhang, Yan Zhu, Hao-Rui Si, Zhengli Shi
8	EPI_ISL_402130	hCoV-19/Wuhan/WIV07/2019	Homo sapiens	Asia / China / Hubei / Wuhan	2019-12-30	Wuhan Jinyintan Hospital	Wuhan Institute of Virology, Chinese Academy of Sciences	Peng Zhou, Xing-Lou Yang, Ding-Yu Zhang, Lei Zhang, Yan Zhu, Hao-Rui Si, Zhengli Shi
9	EPI_ISL_402132	hCoV-19/Wuhan/HBCDC-HB-01/2019	Homo sapiens	Asia / China / Hubei / Wuhan	2019-12-30	Wuhan Jinyintan Hospital	Hubei Provincial Center for Disease Control and Prevention	Bin Fang, Xiang Li, Xiao Yu, Linlin Liu, Bo Yang, Faxian Zhan, Guojun Ye, Xixiang Huo, Junqiang Xu, Bo Yu, Kun Cai, Jing Li, Yongzhong Jiang.
10	EPI_ISL_403928	hCoV-19/Wuhan/IPBCAMS-WH-05/2020	Homo sapiens	Asia / China / Hubei / Wuhan	2020-01-01	Institute of Pathogen Biology, Chinese Academy of Medical Sciences & Peking Union Medical College	Institute of Pathogen Biology, Chinese Academy of Medical Sciences & Peking Union Medical College	Lili Ren, Jianwei Wang, Qi Jin, Zichun Xiang, Zhiqiang Wu, Chao Wu, Yiwei Liu
11	EPI_ISL_403930	hCoV-19/Wuhan/IPBCAMS-WH-03/2019	Homo sapiens	Asia / China / Hubei / Wuhan	2019-12-30	Institute of Pathogen Biology, Chinese Academy of Medical Sciences & Peking Union Medical College	Institute of Pathogen Biology, Chinese Academy of Medical Sciences & Peking Union Medical College	Lili Ren, Jianwei Wang, Qi Jin, Zichun Xiang, Zhiqiang Wu, Chao Wu, Yiwei Liu
12	EPI_ISL_403931	hCoV-19/Wuhan/IPBCAMS-WH-02/2019	Homo sapiens	Asia / China / Hubei / Wuhan	2019-12-30	Institute of Pathogen Biology, Chinese Academy of Medical Sciences & Peking Union Medical College	Institute of Pathogen Biology, Chinese Academy of Medical Sciences & Peking Union Medical College	Lili Ren, Jianwei Wang, Qi Jin, Zichun Xiang, Zhiqiang Wu, Chao Wu, Yiwei Liu
13	EPI_ISL_403932	hCoV-19/Guangdong/20SF012/2020	Homo sapiens	Asia / China / Guandong / Shenzhen	2020-01-14	Guangdong Provincial Center for Diseases Control and Prevention; Guangdong Provincial Public Health	Department of Microbiology, Guangdong Provincial Center for Diseases Control and Prevention	Min Kang, Jie Wu, Jing Lu, Tao Liu, Baisheng Li, Shujiang Mei, Feng Ruan, Lifeng Lin, Changwen Ke, Haojie Zhong, Yingtao Zhang, Lirong Zou, Xuguang Chen, Qi Zhu, Jianpeng Xiao, Jianxiang Geng, Zhe Liu, Jianxiong Hu, Weilin Zeng, Xing Li, Yuhuang Liao, Xiujuan Tang, Songjian Xiao, Ying Wang, Yingchao Song, Xue Zhuang, Lijun Liang, Guanhao He, Huihong Deng, Tie Song, Jianfeng He, Wenjun Ma
13	EPI_ISL_403933	hCoV-19/Guangdong/20SF013/2020	Homo sapiens	Asia / China / Guandong / Shenzhen	2020-01-15	Guangdong Provincial Center for Diseases Control and Prevention; Guangdong Provincial Public Health	Department of Microbiology, Guangdong Provincial Center for Diseases Control and Prevention	Min Kang, Jie Wu, Jing Lu, Tao Liu, Baisheng Li, Shujiang Mei, Feng Ruan, Lifeng Lin, Changwen Ke, Haojie Zhong, Yingtao Zhang, Lirong Zou, Xuguang Chen, Qi Zhu, Jianpeng Xiao, Jianxiang Geng, Zhe Liu, Jianxiong Hu, Weilin Zeng, Xing Li, Yuhuang Liao, Xiujuan Tang, Songjian Xiao, Ying Wang, Yingchao Song, Xue Zhuang, Lijun Liang, Guanhao He, Huihong Deng, Tie Song, Jianfeng He, Wenjun Ma
13	EPI_ISL_403935	hCoV-19/Guangdong/20SF025/2020	Homo sapiens	Asia / China / Guangdong / Shenzhen	2020-01-15	Guangdong Provincial Center for Diseases Control and Prevention; Guangdong Provincial Public Health	Department of Microbiology, Guangdong Provincial Center for Diseases Control and Prevention	Min Kang, Jie Wu, Jing Lu, Tao Liu, Baisheng Li, Shujiang Mei, Feng Ruan, Lifeng Lin, Changwen Ke, Haojie Zhong, Yingtao Zhang, Lirong Zou, Xuguang Chen, Qi Zhu, Jianpeng Xiao, Jianxiang Geng, Zhe Liu, Jianxiong Hu, Weilin Zeng, Xing Li, Yuhuang Liao, Xiujuan Tang, Songjian Xiao, Ying Wang, Yingchao Song, Xue Zhuang, Lijun Liang, Guanhao He, Huihong Deng, Tie Song, Jianfeng He, Wenjun Ma
14	EPI_ISL_403934	hCoV-19/Guangdong/20SF014/2020	Homo sapiens	Asia / China / Guandong / Shenzhen	2020-01-15	Guangdong Provincial Center for Diseases Control and Prevention; Guangdong Provincial Public Health	Department of Microbiology, Guangdong Provincial Center for Diseases Control and Prevention	Min Kang, Jie Wu, Jing Lu, Tao Liu, Baisheng Li, Shujiang Mei, Feng Ruan, Lifeng Lin, Changwen Ke, Haojie Zhong, Yingtao Zhang, Lirong Zou, Xuguang Chen, Qi Zhu, Jianpeng Xiao, Jianxiang Geng, Zhe Liu, Jianxiong Hu, Weilin Zeng, Xing Li, Yuhuang Liao, Xiujuan Tang, Songjian Xiao, Ying Wang, Yingchao Song, Xue Zhuang, Lijun Liang, Guanhao He, Huihong Deng, Tie Song, Jianfeng He, Wenjun Ma
15	EPI_ISL_403936	hCoV-19/Guangdong/20SF028/2020	Homo sapiens	Asia / China / Guangdong / Zhuhai	2020-01-17	Guangdong Provincial Center for Diseases Control and Prevention; Guangdong Provincial Public Health	Department of Microbiology, Guangdong Provincial Center for Diseases Control and Prevention	Min Kang, Jie Wu, Jing Lu, Tao Liu, Baisheng Li, Shujiang Mei, Feng Ruan, Lifeng Lin, Changwen Ke, Haojie Zhong, Yingtao Zhang, Lirong Zou, Xuguang Chen, Qi Zhu, Jianpeng Xiao, Jianxiang Geng, Zhe Liu, Jianxiong Hu, Weilin Zeng, Xing Li, Yuhuang Liao, Xiujuan Tang, Songjian Xiao, Ying Wang, Yingchao Song, Xue Zhuang, Lijun Liang, Guanhao He, Huihong Deng, Tie Song, Jianfeng He, Wenjun Ma
15	EPI_ISL_403937	hCoV-19/Guangdong/20SF040/2020	Homo sapiens	Asia / China / Guangdong / Zhuhai	2020-01-18	Guangdong Provincial Center for Diseases Control and Prevention; Guangdong Provincial Public Health	Department of Microbiology, Guangdong Provincial Center for Diseases Control and Prevention	Min Kang, Jie Wu, Jing Lu, Tao Liu, Baisheng Li, Shujiang Mei, Feng Ruan, Lifeng Lin, Changwen Ke, Haojie Zhong, Yingtao Zhang, Lirong Zou, Xuguang Chen, Qi Zhu, Jianpeng Xiao, Jianxiang Geng, Zhe Liu, Jianxiong Hu, Weilin Zeng, Xing Li, Yuhuang Liao, Xiujuan Tang, Songjian Xiao, Ying Wang, Yingchao Song, Xue Zhuang, Lijun Liang, Guanhao He, Huihong Deng, Tie Song, Jianfeng He, Wenjun Ma
16	EPI_ISL_403962	hCoV-19/Nonthaburi/61/2020	Homo sapiens	Asia / Thailand / Nonthaburi	2020-01-08	Bamrasnaradura Hospital	1. Department of Medical Sciences, Ministry of Public Health, Thailand 2. Thai Red Cross Emerging Infectious Diseases - Health Science Centre 3. Department of Disease Control, Ministry of Public Health, Thailand	Pilailuk,Okada; Siripaporn,Phuygun; Thanutsapa,Thanadachakul; Supaporn,Wacharapluesadee; Sittiporn,Parnmen; Warawan,Wongboot; Sunthareeya,Waicharoen; Rome,Buathong; Malinee,Chittaganpitch; Nanthawan,Mekha
16	EPI_ISL_412899	hCoV-19/Wuhan/HBCDC-HB-03/2019	Homo sapiens	Asia / China / Hubei / Wuhan	2019-12-30	Wuhan Jinyintan Hospital	Hubei Provincial Center for Disease Control and Prevention	Bin Fang, Xiang Li, Xiao Yu, Linlin Liu, Bo Yang, Faxian Zhan, Guojun Ye, Xixiang Huo, Junqiang Xu, Bo Yu, Kun Cai, Jing Li, Yongzhong Jiang.
17	EPI_ISL_404227	hCoV-19/Zhejiang/WZ-01/2020	Homo sapiens	Asia / China / Zhejiang	2020-01-16	Zhejiang Provincial Center for Disease Control and Prevention	Department of Microbiology, Zhejiang Provincial Center for Disease Control and Prevention	Yin Chen, Yanjun Zhang, Haiyan Mao, Junhang Pan, Xiuyu Lou, Yiyu Lu, Juying Yan, Hanping Zhu, Jian Gao, Yan Feng, Yi Sun, Hao Yan, Zhen Li, Yisheng Sun, Liming Gong, Qiong Ge, Wen Shi, Xinying Wang, Wenwu Yao, Zhangnv Yang, Fang Xu, Chen Chen, Enfu Chen, Zhen Wang, Zhiping Chen, Jianmin Jiang, Chonggao Hu
18	EPI_ISL_404895	hCoV-19/USA/WA1/2020	Homo sapiens	North America / USA / Washington / Snohomish County	2020-01-19	Providence Regional Medical Center	Division of Viral Diseases, Centers for Disease Control and Prevention	Queen,K., Tao,Y., Li,Y., Paden,C.R., Lu,X., Zhang,J., Gerber,S.I., Lindstrom,S., Tong,S.
18	EPI_ISL_407214	hCoV-19/USA/WA1-A12/2020	Homo sapiens	North America / USA / Washington	2020-01-25	WA State Department of Health	Pathogen Discovery, Respiratory Viruses Branch, Division of Viral Diseases, Centers for Dieases Control and Prevention	Krista Queen, Azaibi Tamin, Jennifer Harcourt, Ying Tao, Clinton R. Paden, Jing Zhang, Yan Li, Anna Uehara, Xiaoyan Lu, Shifaq Kamili, Rashi Gautam, Haibin Wang, Janna' R. Murray, Susan I. Gerber, Stephen Lindstrom, Natalie Thornburg, Suxiang Tong
18	EPI_ISL_407215	hCoV-19/USA/WA1-F6/2020	Homo sapiens	North America / USA / Washington	2020-01-25	Washington State Department of Health	Pathogen Discovery, Respiratory Viruses Branch, Division of Viral Diseases, Centers for Dieases Control and Prevention	Krista Queen, Azaibi Tamin, Jennifer Harcourt, Ying Tao, Clinton R. Paden, Jing Zhang, Yan Li, Anna Uehara, Xiaoyan Lu, Shifaq Kamili, Rashi Gautam, Haibin Wang, Janna' R. Murray, Susan I. Gerber, Stephen Lindstrom, Natalie Thornburg, Suxiang Tong
18	EPI_ISL_411060	hCoV-19/Fujian/8/2020	Homo sapiens	Asia / China / Fujian	2020-01-21	Fujian Center for Disease Control and Prevention	Fujian Center for Disease Control and Prevention	Chen Wei, Zhang Yanhua, He Wenxiang, Weng Yuwei
18	MT020881	2019-nCoV/USA-WA1-F6/2020	Homo sapiens	USA: WA	2020-01-25	not specified	not specified	Queen,K., Tamin,A., Harcourt,J., Tao,Y., Paden,C.R., Zhang,J., Li,Y., Uehara,A., Lu,X., Kamili,S., Gautam,R., Wang,H., Murray,J.R., Gerber,S.I., Lindstrom,S., Thornburg,N. and Tong,S.
18	MT020880	2019-nCoV/USA-WA1-A12/2020	Homo sapiens	USA: WA	2020-01-25	not specified	not specified	Queen,K., Tamin,A., Harcourt,J., Tao,Y., Paden,C.R., Zhang,J., Li,Y., Uehara,A., Lu,X., Kamili,S., Gautam,R., Wang,H., Murray,J.R., Gerber,S.I., Lindstrom,S., Thornburg,N. and Tong,S.
18	MN985325	2019-nCoV/USA-WA1/2020	Homo sapiens	USA	2020-01-19	not specified	not specified	Harcourt,J., Tamin,A., Lu,X., Kamili,S., Sakthivel,S.K., Murray,J., Queen,K., Tao,Y., Paden,C.R., Zhang,J., Li,Y., Uehara,A., Wang,H., Goldsmith,C., Bullock,H.A., Wang,L., Whitaker,B., Lynch,B., Gautam,R., Schindewolf,C., Lokugamage,K.G., Scharton,D., Plante,J.A., Mirchandani,D., Widen,S.G., Narayanan,K., Makino,S., Ksiazek,T.G., Plante,K.S., Weaver,S.C., Lindstrom,S., Tong,S., Menachery,V.D. and…
19	EPI_ISL_405839	hCoV-19/Shenzhen/HKU-SZ-005/2020	Homo sapiens	Asia / China / Guangdong / Shenzhen	2020-01-11	The University of Hong Kong - Shenzhen Hospital	Li Ka Shing Faculty of Medicine, The University of Hong Kong	Chan,J.F.-W., Yuan,S., Kok,K.H., To,K.K.-W., Chu,H., Yang,J., Xing,F., Liu,J., Yip,C.C.-Y., Poon,R.W.-S., Tsai,H.W., Lo,S.K.-F., Chan,K.H., Poon,V.K.-M., Chan,W.M., Ip,J.D., Cai,J.P., Cheng,V.C.-C., Chen,H., Hui,C.K.-M. and Yuen,K.Y.
20	EPI_ISL_406030	hCoV-19/Shenzhen/HKU-SZ-002/2020	Homo sapiens	Asia / China / Guangdong / Shenzhen	2020-01-10	The University of Hong Kong - Shenzhen Hospital	Li Ka Shing Faculty of Medicine, The University of Hong Kong	Chan,J.F.-W., Yuan,S., Kok,K.H., To,K.K.-W., Chu,H., Yang,J., Xing,F., Liu,J., Yip,C.C.-Y., Poon,R.W.-S., Tsai,H.W., Lo,S.K.-F., Chan,K.H., Poon,V.K.-M., Chan,W.M., Ip,J.D., Cai,J.P., Cheng,V.C.-C., Chen,H., Hui,C.K.-M. and Yuen,K.Y.
21	EPI_ISL_406031	hCoV-19/Taiwan/2/2020	Homo sapiens	Asia / Taiwan / Kaohsiung	2020-01-23	Centers for Disease Control, R.O.C. (Taiwan)	Centers for Disease Control, R.O.C. (Taiwan)	Ji-Rong Yang, Yu-Chi Lin, Jung-Jung Mu, Ming-Tsan Liu, Shu-Ying Li
22	EPI_ISL_406034	hCoV-19/USA/CA1/2020	Homo sapiens	North America / USA / California / Los Angeles	2020-01-23	California Department of Public Health	Pathogen Discovery, Respiratory Viruses Branch, Division of Viral Diseases, Centers for Dieases Control and Prevention	Anna Uehara, Krista Queen, Ying Tao, Yan Li, Clinton R. Paden, Jing Zhang, Xiaoyan Lu, Brian Lynch, Senthil Kumar K. Sakthivel, Brett L. Whitaker, Shifaq Kamili, Lijuan Wang, Janna' R. Murray, Susan I. Gerber, Stephen Lindstrom, Suxiang Tong
23	EPI_ISL_406036	hCoV-19/USA/CA2/2020	Homo sapiens	North America / USA / California / Orange County	2020-01-22	California Department of Public Health	Pathogen Discovery, Respiratory Viruses Branch, Division of Viral Diseases, Centers for Dieases Control and Prevention	Anna Uehara, Krista Queen, Ying Tao, Yan Li, Clinton R. Paden, Jing Zhang, Xiaoyan Lu, Brian Lynch, Senthil Kumar K. Sakthivel, Brett L. Whitaker, Shifaq Kamili, Lijuan Wang, Janna' R. Murray, Susan I. Gerber, Stephen Lindstrom, Suxiang Tong
24	EPI_ISL_406223	hCoV-19/USA/AZ1/2020	Homo sapiens	North America / USA / Arizona / Phoenix	2020-01-22	Arizona Department of Health Services	Pathogen Discovery, Respiratory Viruses Branch, Division of Viral Diseases, Centers for Disease Control and Prevention	Ying Tao, Clinton R. Paden, Krista Queen, Anna Uehara, Yan Li, Jing Zhang, Xiaoyan Lu, Brian Lynch, Senthil Kumar K. Sakthivel, Brett L. Whitaker, Shifaq Kamili, Lijuan Wang, Janna' R. Murray, Susan I. Gerber, Stephen Lindstrom, Suxiang Tong
25	EPI_ISL_406531	hCoV-19/Guangdong/20SF174/2020	Homo sapiens	Asia / China / Guangdong / Zhuhai	2020-01-22	Guangdong Provincial Center for Diseases Contorl and Prevention; Guangdong Provinical Public Health	Guangdong Provincial Center for Disease Control and Prevention	Min Kang, Jie Wu, Jing Lu, Tao Liu, Baisheng Li, Shujiang Mei, Feng Ruan, Lifeng Lin, Changwen Ke, Haojie Zhong, Yingtao Zhang, Lirong Zou, Xuguang Chen, Qi Zhu, Jianpeng Xiao, Jianxiang Geng, Zhe Liu, Jianxiong Hu, Weilin Zeng, Xing Li, Yuhuang Liao, Xiujuan Tang, Songjian Xiao, Ying Wang, Yingchao Song, Xue Zhuang, Lijun Liang, Guanhao He, Huihong Deng, Tie Song, Jianfeng He, Wenjun Ma
26	EPI_ISL_406533	hCoV-19/Guangzhou/20SF206/2020	Homo sapiens	Asia / China / Guangdong / Guangzhou	2020-01-22	Guangdong Provincial Center for Diseases Contorl and Prevention; Guangdong Provinical Public Health	Guangdong Provincial Center for Diseases Control and Prevention	Min Kang, Jie Wu, Jing Lu, Tao Liu, Baisheng Li, Shujiang Mei, Feng Ruan, Lifeng Lin, Changwen Ke, Haojie Zhong, Yingtao Zhang, Lirong Zou, Xuguang Chen, Qi Zhu, Jianpeng Xiao, Jianxiang Geng, Zhe Liu, Jianxiong Hu, Weilin Zeng, Xing Li, Yuhuang Liao, Xiujuan Tang, Songjian Xiao, Ying Wang, Yingchao Song, Xue Zhuang, Lijun Liang, Guanhao He, Huihong Deng, Tie Song, Jianfeng He, Wenjun Ma
27	EPI_ISL_406534	hCoV-19/Foshan/20SF207/2020	Homo sapiens	Asia / China / Guangdong / Foshan	2020-01-22	Guangdong Provincial Center for Diseases Control and Prevention; Guangdong Provincial Public Health	Guangdong Provincial Center for Diseases Control and Prevention	Min Kang, Jie Wu, Jing Lu, Tao Liu, Baisheng Li, Shujiang Mei, Feng Ruan, Lifeng Lin, Changwen Ke, Haojie Zhong, Yingtao Zhang, Lirong Zou, Xuguang Chen, Qi Zhu, Jianpeng Xiao, Jianxiang Geng, Zhe Liu, Jianxiong Hu, Weilin Zeng, Xing Li, Yuhuang Liao, Xiujuan Tang, Songjian Xiao, Ying Wang, Yingchao Song, Xue Zhuang, Lijun Liang, Guanhao He, Huihong Deng, Tie Song, Jianfeng He, Wenjun Ma
28	EPI_ISL_406535	hCoV-19/Foshan/20SF210/2020	Homo sapiens	Asia / China / Guangdong / Foshan	2020-01-22	Guangdong Provincial Center for Diseases Control and Prevention; Guangdong Provincial Public Health	Guangdong Provincial Center for Diseases Control and Prevention	Min Kang, Jie Wu, Jing Lu, Tao Liu, Baisheng Li, Shujiang Mei, Feng Ruan, Lifeng Lin, Changwen Ke, Haojie Zhong, Yingtao Zhang, Lirong Zou, Xuguang Chen, Qi Zhu, Jianpeng Xiao, Jianxiang Geng, Zhe Liu, Jianxiong Hu, Weilin Zeng, Xing Li, Yuhuang Liao, Xiujuan Tang, Songjian Xiao, Ying Wang, Yingchao Song, Xue Zhuang, Lijun Liang, Guanhao He, Huihong Deng, Tie Song, Jianfeng He, Wenjun Ma
29	EPI_ISL_406536	hCoV-19/Foshan/20SF211/2020	Homo sapiens	Asia / China / Guangdong / Foshan	2020-01-22	Guangdong Provincial Center for Diseases Control and Prevention; Guangdong Provincial Public Health	Guangdong Provincial Center for Diseases Control and Prevention	Min Kang, Jie Wu, Jing Lu, Tao Liu, Baisheng Li, Shujiang Mei, Feng Ruan, Lifeng Lin, Changwen Ke, Haojie Zhong, Yingtao Zhang, Lirong Zou, Xuguang Chen, Qi Zhu, Jianpeng Xiao, Jianxiang Geng, Zhe Liu, Jianxiong Hu, Weilin Zeng, Xing Li, Yuhuang Liao, Xiujuan Tang, Songjian Xiao, Ying Wang, Yingchao Song, Xue Zhuang, Lijun Liang, Guanhao He, Huihong Deng, Tie Song, Jianfeng He, Wenjun Ma
30	EPI_ISL_406538	hCoV-19/Guangdong/20SF201/2020	Homo sapiens	Asia / China / Guangdong	2020-01-23	Guangdong Provincial Center for Diseases Control and Prevention;Guangdong Provincial Institute of Public Health	Guangdong Provincial Center for Diseases Control and Prevention	Min Kang, Jie Wu, Jing Lu, Tao Liu, Baisheng Li, Shujiang Mei, Feng Ruan, Lifeng Lin, Changwen Ke, Haojie Zhong, Yingtao Zhang, Lirong Zou, Xuguang Chen, Qi Zhu, Jianpeng Xiao, Jianxiang Geng, Zhe Liu, Jianxiong Hu, Weilin Zeng, Xing Li, Yuhuang Liao, Xiujuan Tang, Songjian Xiao, Ying Wang, Yingchao Song, Xue Zhuang, Lijun Liang, Guanhao He, Huihong Deng, Tie Song, Jianfeng He, Wenjun Ma
31	EPI_ISL_406593	hCoV-19/Shenzhen/SZTH-002/2020	Homo sapiens	Asia / China / Guandong / Shenzhen	2020-01-13	Shenzhen Key Laboratory of Pathogen and Immunity, National Clinical Research Center for Infectious Disease, Shenzhen Third People's Hospital	Shenzhen Key Laboratory of Pathogen and Immunity, National Clinical Research Center for Infectious Disease, Shenzhen Third People's Hospital	Yang Yang, Chenguang Shen, Li Xing, Zhixiang Xu, Haixia Zheng, Yingxia Liu
32	EPI_ISL_406594	hCoV-19/Shenzhen/SZTH-003/2020	Homo sapiens	Asia / China / Guandong / Shenzhen	2020-01-16	Shenzhen Key Laboratory of Pathogen and Immunity, National Clinical Research Center for Infectious Disease, Shenzhen Third People's Hospital	Shenzhen Key Laboratory of Pathogen and Immunity, National Clinical Research Center for Infectious Disease, Shenzhen Third People's Hospital	Yang Yang, Chenguang Shen, Li Xing, Zhixiang Xu, Haixia Zheng, Yingxia Liu
33	EPI_ISL_406595	hCoV-19/Shenzhen/SZTH-004/2020	Homo sapiens	Asia / China / Guandong / Shenzhen	2020-01-16	Shenzhen Key Laboratory of Pathogen and Immunity, National Clinical Research Center for Infectious Disease, Shenzhen Third People's Hospital	Shenzhen Key Laboratory of Pathogen and Immunity, National Clinical Research Center for Infectious Disease, Shenzhen Third People's Hospital	Yang Yang, Chenguang Shen, Li Xing, Zhixiang Xu, Haixia Zheng, Yingxia Liu
34	EPI_ISL_406596	hCoV-19/France/IDF0372/2020	Homo sapiens	Europe / France / Ile-de-France / Paris	2020-01-23	Department of Infectious and Tropical Diseases, Bichat Claude Bernard Hospital, Paris	National Reference Center for Viruses of Respiratory Infections, Institut Pasteur, Paris	Mélanie Albert, Marion Barbet, Sylvie Behillil, Méline Bizard, Angela Brisebarre, Flora Donati, Vincent Enouf, Maud Vanpeene, Sylvie van der Werf, Yazdan Yazdanpanah, Xavier Lescure.
35	EPI_ISL_406597	hCoV-19/France/IDF0373/2020	Homo sapiens	Europe / France / Ile-de-France / Paris	2020-01-23	Department of Infectious and Tropical Diseases, Bichat Claude Bernard Hospital, Paris	National Reference Center for Viruses of Respiratory Infections, Institut Pasteur, Paris	Mélanie Albert, Marion Barbet, Sylvie Behillil, Méline Bizard, Angela Brisebarre, Flora Donati, Vincent Enouf, Maud Vanpeene, Sylvie van der Werf, Yazdan Yazdanpanah, Xavier Lescure.
36	EPI_ISL_406798	hCoV-19/Wuhan/WH01/2019	Homo sapiens	Asia / China / Hubei / Wuhan	2019-12-26	General Hospital of Central Theater Command of People's Liberation Army of China	BGI & Institute of Microbiology, Chinese Academy of Sciences & Shandong First Medical University & Shandong Academy of Medical Sciences & General Hospital of Central Theater Command of People's Liberation Army of China	Weijun Chen, Yuhai Bi, Weifeng Shi and Zhenhong Hu
37	EPI_ISL_406801	hCoV-19/Wuhan/WH04/2020	Homo sapiens	Asia / China / Hubei / Wuhan	2020-01-05	General Hospital of Central Theater Command of People's Liberation Army of China	BGI & Institute of Microbiology, Chinese Academy of Sciences & Shandong First Medical University & Shandong Academy of Medical Sciences & General Hospital of Central Theater Command of People's Liberation Army of China	Weijun Chen, Yuhai Bi, Weifeng Shi and Zhenhong Hu
37	EPI_ISL_411926	hCoV-19/Taiwan/3/2020	Homo sapiens	Asia / Taiwan / Taipei	2020-01-24	Taiwan Centers for Disease Control	Taiwan Centers for Disease Control	Ji-Rong Yang, Yu-Chi-Lin, Jung-Jung Mu, Ming-Tsan-Liu
37	EPI_ISL_413729	hCoV-19/China/WF0015/2020	Homo sapiens	Asia / China	2020-02	Weifang Center for Disease Control and Prevention	Weifang Center for Disease Control and Prevention & BGI-Shenzhen	Qing Nie, Xingguang Li, Erik M Volz, Han Fu, Haowei Wang, Xiaoyue Xi, Wei Chen, Dehui Liu, Yingying Chen, Mengmeng Tian, Wei Tan, Junjie Zai, Wanying Sun, Jiandong Li, Junhua Li
37	EPI_ISL_413750	hCoV-19/China/WF0020/2020	Homo sapiens	Asia / China	2020-02	Weifang Center for Disease Control and Prevention	Weifang Center for Disease Control and Prevention & BGI-Shenzhen	Qing Nie, Xingguang Li, Erik M Volz, Han Fu, Haowei Wang, Xiaoyue Xi, Wei Chen, Dehui Liu, Yingying Chen, Mengmeng Tian, Wei Tan, Junjie Zai, Wanying Sun, Jiandong Li, Junhua Li
37	EPI_ISL_414689	hCoV-19/Guangzhou/GZMU0044/2020	Homo sapiens	Asia / China / Guangdong / Guangzhou	2020-02-25	State Key Laboratory of Respiratory Disease, National Clinical Research Center for Respiratory Disease, Guangzhou Institute of Respiratory Health, the First Affiliated Hospital of Guangzhou Medical University	The First Affiliated Hospital of Guangzhou Medical University & BGI-Shenzhen	Zhao et al
37	EPI_ISL_414690	hCoV-19/Guangzhou/GZMU0047/2020	Homo sapiens	Asia / China / Guangdong / Guangzhou	2020-02-25	State Key Laboratory of Respiratory Disease, National Clinical Research Center for Respiratory Disease, Guangzhou Institute of Respiratory Health, the First Affiliated Hospital of Guangzhou Medical University	The First Affiliated Hospital of Guangzhou Medical University & BGI-Shenzhen	Zhao et al
37	EPI_ISL_414691	hCoV-19/Guangzhou/GZMU0048/2020	Homo sapiens	Asia / China / Guangdong / Guangzhou	2020-02-25	State Key Laboratory of Respiratory Disease, National Clinical Research Center for Respiratory Disease, Guangzhou Institute of Respiratory Health, the First Affiliated Hospital of Guangzhou Medical University	The First Affiliated Hospital of Guangzhou Medical University & BGI-Shenzhen	Zhao et al
37	EPI_ISL_416042	hCoV-19/Hangzhou/ZJU-02/2020	Homo sapiens	Asia / China / Hangzhou	2020-01-26	State Key Laboratory for Diagnosis and Treatment of Infectious Diseases, National Clinical Research Center for Infectious Diseases, First Affiliated Hospital, Zhejiang University School of Medicine, Hangzhou, China. 310003	State Key Laboratory for Diagnosis and Treatment of Infectious Diseases, National Clinical Research Center for Infectious Diseases, First Affiliated Hospital, Zhejiang University School of Medicine, Hangzhou, China. 310003	Hangping Yao, Nanping Wu, Chao Jiang, Xiangyun Lu, Linfang Cheng, Fumin Liu, Zhigang Wu, Haibo Wu, Changzhong Jin, Min Zheng, Lanjuan Li
37	MT066175	SARS-CoV-2/NTU01/2020/TWN	Homo sapiens	Taiwan	2020-01-31	not specified	not specified	Yeh,S.-H., Lin,Y.-Y., Lai,Y.-Y., Li,C.-L., Chang,S.-C., Chen,P.-J. and Chang,S.-Y.
38	EPI_ISL_406844	hCoV-19/Australia/VIC01/2020	Homo sapiens	Oceania / Australia / Victoria / Clayton	2020-01-25	Monash Medical Centre	Collaboration between the University of Melbourne at The Peter Doherty Institute for Infection and Immunity, and the Victorian Infectious Disease Reference Laboratory	Caly,L., Seemann,T., Schultz,M., Druce,J. and Taiaroa,G
39	EPI_ISL_406862	hCoV-19/Germany/BavPat1/2020	Homo sapiens	Europe / Germany / Bavaria / Munich	2020-01-28	Charité Universitätsmedizin Berlin, Institute of Virology; Institut für Mikrobiologie der Bundeswehr, Munich	Charité Universitätsmedizin Berlin, Institute of Virology	Victor M Corman, Julia Schneider, Talitha Veith, Barbara Mühlemann, Markus Antwerpen, Christian Drosten, Roman Wölfel
40	EPI_ISL_406970	hCoV-19/Hangzhou/HZ-1/2020	Homo sapiens	Asia / China / Zhejiang / Hangzhou	2020-01-20	Hangzhou Center for Disease and Control Microbiology Lab	Hangzhou Center for Disease and Control Microbiology Lab	Yu Hua, Wang Haoqiu, Li Jun, Yu Xinfeng
41	EPI_ISL_406973	hCoV-19/Singapore/1/2020	Homo sapiens	Asia / Singapore	2020-01-23	Singapore General Hospital	National Public Health Laboratory	Mak, TM; Octavia S; Chavatte JM; Zhou, ZY; Cui, L; Lin, RTP
42	EPI_ISL_407073	hCoV-19/England/02/2020	Homo sapiens	Europe / United Kingdom / England	2020-01-29	Respiratory Virus Unit, Microbiology Services Colindale, Public Health England	Respiratory Virus Unit, Microbiology Services Colindale, Public Health England	Monica Galiano, Shahjahan Miah, Richard Myers, Angie Lackenby, Omolola Akinbami, Tiina Talts, Leena Bhaw, Kirstin Edwards, Jonathan Hubb, Joanna Ellis, Maria Zambon.
43	EPI_ISL_407193	hCoV-19/South Korea/KCDC03/2020	Homo sapiens	Asia / South Korea / Gyeonggi-do	2020-01-25	Korea Centers for Disease Control & Prevention (KCDC) Center for Laboratory Control of Infectious Diseases Division of Viral Diseases	Korea Centers for Disease Control & Prevention (KCDC) Center for Laboratory Control of Infectious Diseases Division of Viral Diseases	Jeong-Min Kim, Yoon-Seok Chung, Namjoo Lee, Mi-Seon Kim, SangHee Woo, Hye-Joon Jo, Sehee Park, Heui Man Kim, Myung Guk Han
44	EPI_ISL_407313	hCoV-19/Hangzhou/HZCDC0001/2020	Homo sapiens	Asia / China / Zhejiang / Hangzhou	2020-01-19	Hangzhou Center for Disease Control and Prevention	Hangzhou Center for Disease Control and Prevention	Jun Li, Haoqiu Wang, Hua Yu, Lingfeng Mao, Xinfen Yu, Zhou Sun, Qingxin Kong, Xin Qian, Shuchang Chen, Xuchu Wang
44	EPI_ISL_416404	hCoV-19/Shanghai/SH0119/2020	Homo sapiens	Asia / China / Shanghai	2020-02-09	Shanghai Public Health Clinical Center, Shanghai Medical College, Fudan University	National Research Center for Translational Medicine (Shanghai), Ruijin Hospital affiliated to Shanghai Jiao Tong University School of Medicine & Shanghai Public Health Clinical Center	Shengyue Wang, Xiaonan Zhang, Gang Lu, Yun Tan, Yun Ling, Hongzhou Lu, Saijuan Chen
45	EPI_ISL_407893	hCoV-19/Australia/NSW01/2020	Homo sapiens	Oceania / Australia / New South Wales / Sydney	2020-01-24	Centre for Infectious Diseases and Microbiology Laboratory Services	NSW Health Pathology - Institute of Clinical Pathology and Medical Research; Westmead Hospital; University of Sydney	Eden J-S, Carter I, Rahman H, Holmes EC, Rockett R, O’Sullivan MV, Sintchenko V, Chen SC, Maddocks S, Kok J and Dwyer DE for the 2019-nCoV Study Group
46	EPI_ISL_407894	hCoV-19/Australia/QLD01/2020	Homo sapiens	Oceania / Australia / Queensland / Gold Coast	2020-01-28	Pathology Queensland	Public Health Virology Laboratory	Ben Huang, Alyssa Pyke, Amanda De Jong, Andrew Van Den Hurk, Carmel Taylor, David Warrilow, Doris Genge, Elisabeth Gamez, Glen Hewitson, Ian Maxwell Mackay, Inga Sultana, Jamie McMahon, Jean Barcelon, Judy Northill, Mitchell Finger, Natalie Simpson, Neelima Nair, Peter Burtonclay, Peter Moore, Sarah Wheatley, Sean Moody, Sonja Hall-Mendelin, Timothy Gardam, and Frederick Moore.
47	EPI_ISL_407896	hCoV-19/Australia/QLD02/2020	Homo sapiens	Oceania / Australia / Queensland / Gold Coast	2020-01-30	Pathology Queensland	Public Health Virology Laboratory	Ben Huang, Alyssa Pyke, Amanda De Jong, Andrew Van Den Hurk, Carmel Taylor, David Warrilow, Doris Genge, Elisabeth Gamez, Glen Hewitson, Ian Maxwell Mackay, Inga Sultana, Jamie McMahon, Jean Barcelon, Judy Northill, Mitchell Finger, Natalie Simpson, Neelima Nair, Peter Burtonclay, Peter Moore, Sarah Wheatley, Sean Moody, Sonja Hall-Mendelin, Timothy Gardam, and Frederick Moore.
48	EPI_ISL_407976	hCoV-19/Belgium/GHB-03021/2020	Homo sapiens	Europe / Belgium / Leuven	2020-02-03	KU Leuven, Clinical and Epidemiological Virology	KU Leuven, Clinical and Epidemiological Virology	Bert Vanmechelen, Elke Wollants, Annabel Rector, Els Keyaerts, Lies Laenen, Marc Van Ranst, and Piet Maes
49	EPI_ISL_407987	hCoV-19/Singapore/2/2020	Homo sapiens	Asia / Singapore	2020-01-25	Singapore General Hospital	Programme in Emerging Infectious Diseases, Duke-NUS Medical School	Danielle E Anderson, Martin Linster, Yan Zhuang, Jayanthi Jayakumar, Kian Sing Chan, Lynette LE Oon, Jenny GH Low, Yvonne CF Su, Linfa Wang, Gavin JD Smith
49	EPI_ISL_410537	hCoV-19/Singapore/6/2020	Homo sapiens	Asia / Singapore	2020-02-09	Singapore General Hospital, Molecular Laboratory, Division of Pathology	Programme in Emerging Infectious Diseases, Duke-NUS Medical School	Danielle E Anderson, Martin Linster, Yan Zhuang, Jayanthi Jayakumar, Kian Sing Chan, Lynette LE Oon, Shirin Kalimuddin, Jenny GH Low, Yvonne CF Su, Gavin JD Smith
50	EPI_ISL_407988	hCoV-19/Singapore/3/2020	Homo sapiens	Asia / Singapore	2020-02-01	National Centre for Infectious Diseases	Programme in Emerging Infectious Diseases, Duke-NUS Medical School	Danielle E Anderson, Martin Linster, Yan Zhuang, Jayanthi Jayakumar, David CB Lye, Yee Sin Leo, Barnaby E Young, Yvonne CF Su, Linfa Wang, Gavin JD Smith
51	EPI_ISL_408008	hCoV-19/USA/CA3/2020	Homo sapiens	North America / USA / California	2020-01-29	California Department of Health	Pathogen Discovery, Respiratory Viruses Branch, Division of Viral Diseases, Centers for Disease Control and Prevention	Krista Queen, Jing Zhang, Yan Li, Ying Tao, Anna Uehara, Clinton Paden, Xiaoyan Lu, Brian Lynch, Senthil Kumar K. Sakthivel, Brett L. Whitaker, Shifaq Kamili, Lijuan Wang, Janna' R. Murray, Susan I. Gerber, Stephen Lindstrom, Suxiang Tong
51	EPI_ISL_408009	hCoV-19/USA/CA4/2020	Homo sapiens	North America / USA / California	2020-01-29	California Department of Health	Pathogen Discovery, Respiratory Viruses Branch, Division of Viral Diseases, Centers for Dieases Control and Prevention	Krista Queen, Jing Zhang, Yan Li, Ying Tao, Anna Uehara, Clinton Paden, Xiaoyan Lu, Brian Lynch, Senthil Kumar K. Sakthivel, Brett L. Whitaker, Shifaq Kamili, Lijuan Wang, Janna' R. Murray, Susan I. Gerber, Stephen Lindstrom, Suxiang Tong
51	MT027063	2019-nCoV/USA-CA4/2020	Homo sapiens	USA: CA	2020-01-29	not specified	not specified	Queen,K., Zhang,J., Li,Y., Tao,Y., Uehara,A., Paden,C.R., Lu,X., Lynch,B., Sakthivel,S.K.K., Whitaker,B.L., Kamili,S., Wang,L., Murray,J.R., Gerber,S.I., Lindstrom,S. and Tong,S.
52	EPI_ISL_408010	hCoV-19/USA/CA5/2020	Homo sapiens	North America / USA / California	2020-01-29	California Department of Health	Pathogen Discovery, Respiratory Viruses Branch, Division of Viral Diseases, Centers for Dieases Control and Prevention	Ying Tao, Krista Queen, Jing Zhang, Yan Li, Anna Uehara, Clinton Paden, Xiaoyan Lu, Brian Lynch, Senthil Kumar K. Sakthivel, Brett L. Whitaker, Shifaq Kamili, Lijuan Wang, Janna' R. Murray, Susan I. Gerber, Stephen Lindstrom, Suxiang Tong
53	EPI_ISL_408430	hCoV-19/France/IDF0515/2020	Homo sapiens	Europe / France / Ile-de-France / Paris	2020-01-29	Department of Infectious and Tropical Diseases, Bichat Claude Bernard Hospital, Paris	National Reference Center for Viruses of Respiratory Infections, Institut Pasteur, Paris	Mélanie Albert, Marion Barbet, Sylvie Behillil, Méline Bizard, Angela Brisebarre, Flora Donati, Vincent Enouf, Maud Vanpeene, Sylvie van der Werf, Yazdan Yazdanpanah, Xavier Lescure
54	EPI_ISL_408431	hCoV-19/France/IDF0626/2020	Homo sapiens	Europe / France / Ile-de-France / Paris	2020-01-29	Sorbonne Université, Inserm et Assistance Publique-Hôpitaux de Paris (Pitié Salpétrière)	National Reference Center for Viruses of Respiratory Infections, Institut Pasteur, Paris	Mélanie Albert, Marion Barbet, Sylvie Behillil, Méline Bizard, Angela Brisebarre, Flora Donati, Vincent Enouf, Maud Vanpeene, Sylvie van der Werf, Sonia Burrel, Anne-Geneviève Marcelin, Vincent Calvez, David Boutolleau, Elise Klément, Valérie Pourcher, Eric Caumes.
55	EPI_ISL_408478	hCoV-19/Chongqing/YC01/2020	Homo sapiens	Asia / China / Chongqinq / Yongchuan	2020-01-21	Yongchuan District Center for Disease Control and Prevention	Chongqing Municipal Center for Disease Control and Prevention	Ye Sheng, Tang Yun, Ling Hua,Yu zhen,Chen Shuang,Tan ZhangPing, Su Kun, Li Qing, Tang Wenge, Rong Rong
56	EPI_ISL_408480	hCoV-19/Yunnan/IVDC-YN-003/2020	Homo sapiens	Asia / China / Yunnan / Kunming	2020-01-17	National Institute for Viral Disease Control and Prevention, China CDC	National Institute for Viral Disease Control & Prevention, CCDC	Wenjie Tan，Xiaoqing Fu，Xiang Zhao，Wenling Wang， Peihua Niu，Roujian Lu,Yanhong Sun，Baoying Huang，Li Zhao，Fei Ye，Wenbo Xu，George F. Gao，Guizhen Wu
57	EPI_ISL_408481	hCoV-19/Chongqing/IVDC-CQ-001/2020	Homo sapiens	Asia / China / Chongqing	2020-01-18	National Institute for Viral Disease Control and Prevention, China CDC	National Institute for Viral Disease Control & Prevention, CCDC	Wenjie Tan, Hengqin Wang, Xiang Zhao, Wenling Wang, Peihua Niu, Roujian Lu, Sheng Ye, Baoying Huang, Li Zhao, Fei Ye, Wenbo Xu, George F. Gao, Guizhen Wu
57	EPI_ISL_412968	hCoV-19/Japan/Hu_DP_Kng_19-020/2020	Homo sapiens	Asia / Japan	2020-02-10	unknown	Takayuki Hishiki Kanagawa Prefectural Institute of Public Health, Department of Microbiology	Hishiki,T., Suzuki,R., Sakuragi,J., Usui,K., Tanaka,Y., Kawai,J., Kogo,Y., Matsuki,Y., An,T., Hayashizaki,Y. and Takasaki,T.
57	EPI_ISL_414484	hCoV-19/USA/CruiseA-25/2020	Homo sapiens	North America / USA	2020-02-17	unknown	Pathogen Discovery, Respiratory Viruses Branch, Division of Viral Diseases, Centers for Disease Control and Prevention	Krista Queen, Anna Uehara, Ying Tao, Clinton R. Paden, Jing Zhang, Yan Li, Haibin Wang, Shifaq Kamili, Xiaoyan Lu, Brian Lynch, Senthil Kumar K. Sakthivel, Brett L. Whitaker, Lijuan Wang, Janna' R. Murray, Jasmine Padilla, Justin Lee, Susan I. Gerber, Stephen Lindstrom, Suxiang Tong
57	EPI_ISL_416574	hCoV-19/Japan/DP0107/2020	Homo sapiens	Asia / Japan / unknown	2020-02-15	Japanese Quarantine Stations	Pathogen Genomics Center, National Institute of Infectious Diseases	Tsuyoshi Sekizuka, Kentaro Itokawa, Rina Tanaka, Masanori Hashino, Tsutomu Kageyama, Shinji Saito, Ikuyo Takayama, Hideki Hasegawa, Takuri Takahashi, Hajime Kamiya, Takuya Yamagishi, Motoi Suzuki, Takaji Wakita, Makoto Kuroda
57	EPI_ISL_416577	hCoV-19/Japan/DP0134/2020	Homo sapiens	Asia / Japan / unknown	2020-02-15	Japanese Quarantine Stations	Pathogen Genomics Center, National Institute of Infectious Diseases	Tsuyoshi Sekizuka, Kentaro Itokawa, Rina Tanaka, Masanori Hashino, Tsutomu Kageyama, Shinji Saito, Ikuyo Takayama, Hideki Hasegawa, Takuri Takahashi, Hajime Kamiya, Takuya Yamagishi, Motoi Suzuki, Takaji Wakita, Makoto Kuroda
58	EPI_ISL_408482	hCoV-19/Shandong/IVDC-SD-001/2020	Homo sapiens	Asia / China / Shandong / Qingdao	2020-01-19	National Institute for Viral Disease Control and Prevention, China CDC	National Institute for Viral Disease Control & Prevention, CCDC	Wenjie Tan, Zhaoguo Wang, Xiang Zhao, Wenling Wang, Peihua Niu, Roujian Lu, Ti Liu, Baoying Huang, Li Zhao, Fei Ye, Wenbo Xu, George F. Gao, Guizhen Wu
59	EPI_ISL_408484	hCoV-19/Sichuan/IVDC-SC-001/2020	Homo sapiens	Asia / China / Sichuan / Chengdu	2020-01-15	National Institute for Viral Disease Control and Prevention, China CDC	National Institute for Viral Disease Control & Prevention, CCDC	Wenjie Tan, Jianan Xu, Wenling Wang, Peihua Niu, Roujian Lu, Huiping Yang, Xiang Zhao, Baoying Huang, Li Zhao, Fei Ye, Wenbo Xu, George F. Gao, Guizhen Wu
60	EPI_ISL_408485	hCoV-19/Beijing/IVDC-BJ-005/2020	Homo sapiens	Asia / China / Beijing	2020-01-18	National Institute for Viral Disease Control and Prevention, China CDC	National Institute for Viral Disease Control & Prevention, CCDC	Wenjie Tan,Quanyi Wang,Wenling Wang, Peihua Niu,Roujian Lu,Yang Pan,Xiang Zhao,Baoying Huang,Li Zhao,Fei Ye,Wenbo Xu,George F. Gao,Guizhen Wu
61	EPI_ISL_408486	hCoV-19/Jiangxi/IVDC-JX-002/2020	Homo sapiens	Asia / China / Jiangxi / Pingxiang	2020-01-11	National Institute for Viral Disease Control and Prevention, China CDC	National Institute for Viral Disease Control & Prevention, CCDC	Wenjie Tan, Yong Shi, Wenling Wang, Peihua Niu, Roujian Lu, Jianxiong Li, Xiang Zhao, Baoying Huang, Li Zhao, Fei Ye, Wenbo Xu, George F. Gao, Guizhen Wu
62	EPI_ISL_408488	hCoV-19/Jiangsu/IVDC-JS-001/2020	Homo sapiens	Asia / China / Jiangsu / Huaian	2020-01-19	National Institute for Viral Disease Control and Prevention, China CDC	National Institute for Viral Disease Control & Prevention, CCDC	Wenjie Tan, Shenjiao Wang, Wenling Wang, Peihua Niu, Roujian Lu, Kangchen Zhao, Xiang Zhao, Baoying Huang, Li Zhao, Fei Ye, Wenbo Xu, George F. Gao, Guizhen Wu
63	EPI_ISL_408514	hCoV-19/Wuhan/IVDC-HB-envF13-20/2020	Environment	Asia / China / Hubei / Wuhan	2020-01-01	Institute of Viral Disease Control and Prevention, China CDC	Institute of Viral Disease Control and Prevention, China CDC	William J. Liu, Peipei Liu, Xiang Zhao, Peihua Niu, Yingze Zhao, Wenwen Lei, Ziqian Xu, Shumei Zou, Wei Zhen, Beiwei Ye, Mengjie Yang, Weifeng Shi, Roujian Lu, Wenjie Tan, Zhixiao Chen, Yuchao Wu, Juan Song, Weimin Zhou, Dayan Wang, Jun Han, Wenbo Xu, George F. Gao, Guizhen Wu
64	EPI_ISL_408515	hCoV-19/Wuhan/IVDC-HB-envF13-21/2020	Environment	Asia / China / Hubei / Wuhan	2020-01-01	Institute of Viral Disease Control and Prevention, China CDC	Institute of Viral Disease Control and Prevention, China CDC	William J. Liu, Peipei Liu, Xiang Zhao, Peihua Niu, Yingze Zhao, Wenwen Lei, Ziqian Xu, Shumei Zou, Wei Zhen, Beiwei Ye, Mengjie Yang, Weifeng Shi, Roujian Lu, Wenjie Tan, Zhixiao Chen, Yuchao Wu, Juan Song, Weimin Zhou, Dayan Wang, Jun Han, Wenbo Xu, George F. Gao, Guizhen Wu
65	EPI_ISL_408665	hCoV-19/Japan/TY-WK-012/2020	Homo sapiens	Asia / Japan / Tokyo	2020-01-29	Dept. of Virology III, National Institute of Infectious Diseases	Pathogen Genomics Center, National Institute of Infectious Diseases	Tsuyoshi Sekizuka, Shutoku Matsuyama, Naganori Nao, Kazuya Shirato, Makoto Takeda, Makoto Kuroda
66	EPI_ISL_408666	hCoV-19/Japan/TY-WK-501/2020	Homo sapiens	Asia / Japan / Tokyo	2020-01-31	Dept. of Virology III, National Institute of Infectious Diseases	Pathogen Genomics Center, National Institute of Infectious Diseases	Tsuyoshi Sekizuka, Shutoku Matsuyama, Naganori Nao, Kazuya Shirato, Makoto Takeda, Makoto Kuroda
67	EPI_ISL_408667	hCoV-19/Japan/TY-WK-521/2020	Homo sapiens	Asia / Japan / Tokyo	2020-01-31	Dept. of Virology III, National Institute of Infectious Diseases	Pathogen Genomics Center, National Institute of Infectious Diseases	Tsuyoshi Sekizuka, Shutoku Matsuyama, Naganori Nao, Kazuya Shirato, Makoto Takeda, Makoto Kuroda
68	EPI_ISL_408668	hCoV-19/Vietnam/VR03-38142/2020	Homo sapiens	Asia / Vietnam / Thanh Hoa	2020-01-24	National Influenza Center - National Institute of Hygiene and Epidemiology (NIHE)	National Influenza Center - National Institute of Hygiene and Epidemiology (NIHE)	Ung Thi Hong Trang, Hoang Vu Mai Phuong, Nguyen Le Khanh Hang, Nguyen Vu Son, Le Thi Thanh, Vuong Duc Cuong, Nguyen Phuong Anh, Pham Thi Hien, Tran Thu Huong, Le Thi Quynh Mai,
69	EPI_ISL_408669	hCoV-19/Japan/KY-V-029/2020	Homo sapiens	Asia / Japan / Kyoto	2020-01-29	Dept. of Virology III, National Institute of Infectious Diseases	Pathogen Genomics Center, National Institute of Infectious Diseases	Tsuyoshi Sekizuka, Shutoku Matsuyama, Naganori Nao, Kazuya Shirato, Makoto Takeda, Makoto Kuroda
70	EPI_ISL_408977	hCoV-19/Australia/NSW03/2020	Homo sapiens	Oceania / Australia / New South Wales / Sydney	2020-01-25	Serology, Virology and OTDS Laboratories (SAViD), NSW Health Pathology Randwick	NSW Health Pathology - Institute of Clinical Pathology and Medical Research; Centre for Infectious Diseases and Microbiology Laboratory Services; Westmead Hospital; University of Sydney	Eden J-S, Carter I, Rahman H, Rawlinson W, Holmes EC, Rockett R, O’Sullivan MV, Sintchenko V, Chen SC, Maddocks S, Kok J and Dwyer DE for the 2019-nCoV Study Group*
71	EPI_ISL_410045	hCoV-19/USA/IL2/2020	Homo sapiens	North America / USA / Illinois	2020-01-28	IL Department of Public Health Chicago Laboratory	Pathogen Discovery, Respiratory Viruses Branch, Division of Viral Diseases, Centers for Dieases Control and Prevention	Yan Li, Jing Zhang, Krista Queen, Ying Tao, Anna Uehara, Clinton R. Paden, Xiaoyan Lu, Brian Lynch, Senthil Kumar K. Sakthivel, Brett L. Whitaker, Shifaq Kamili, Lijuan Wang, Janna' R. Murray, Susan I. Gerber, Stephen Lindstrom, Suxiang Tong
72	EPI_ISL_410218	hCoV-19/Taiwan/NTU02/2020	Homo sapiens	Asia / Taiwan / Taipei	2020-02-05	Department of Laboratory Medicine, National Taiwan University Hospital	Microbial Genomics Core Lab, National Taiwan University Centers of Genomic and Precision Medicine	Shiou-Hwei Yeh, You-Yu Lin, Ya-Yun Lai, Chiao-Ling Li, Shan-Chwen Chang, Pei-Jer Chen, Sui-Yuan Chang
73	EPI_ISL_410301	hCoV-19/Nepal/61/2020	Homo sapiens	Asia / Nepal / Kathmandu	2020-01-13	National Influenza Centre, National Public Health Laboratory, Kathmandu, Nepal	The University of Hong Kong	Ranjit Sah , Runa Jha, Daniel Chu, Haogao Gu, Malik Peiris, Anup Bastola, Alfonso J. Rodriguez-Morales, Bibek Kumar Lal, Basu Dev Pandey, Leo Poon
74	EPI_ISL_410536	hCoV-19/Singapore/5/2020	Homo sapiens	Asia / Singapore	2020-02-06	Singapore General Hospital, Molecular Laboratory, Division of Pathology	Programme in Emerging Infectious Diseases, Duke-NUS Medical School	Danielle E Anderson, Martin Linster, Yan Zhuang, Jayanthi Jayakumar, Kian Sing Chan, Lynette LE Oon, Shirin Kalimuddin, Jenny GH Low, Yvonne CF Su, Gavin JD Smith
75	EPI_ISL_410713	hCoV-19/Singapore/7/2020	Homo sapiens	Asia / Singapore	2020-01-27	National Public Health Laboratory, National Centre for Infectious Diseases	National Public Health Laboratory, National Centre for Infectious Diseases	Octavia S, Mak TM, Cui L, Lin RTP
76	EPI_ISL_410715	hCoV-19/Singapore/9/2020	Homo sapiens	Asia / Singapore	2020-02-04	National Public Health Laboratory, National Centre for Infectious Diseases	National Public Health Laboratory, National Centre for Infectious Diseases	Octavia S, Mak TM, Cui L, Lin RTP
76	EPI_ISL_410716	hCoV-19/Singapore/10/2020	Homo sapiens	Asia / Singapore	2020-02-04	National Public Health Laboratory, National Centre for Infectious Diseases	National Centre for Infectious Diseases, National Centre for Infectious Diseases	Octavia S, Mak TM, Cui L, Lin RTP
77	EPI_ISL_410717	hCoV-19/Australia/QLD03/2020	Homo sapiens	Oceania / Australia / Queensland / Gold Coast	2020-02-05	Pathology Queensland	Public Health Virology Laboratory	Ben Huang, Alyssa Pyke, Amanda De Jong, Andrew Van Den Hurk, Carmel Taylor, David Warrilow, Doris Genge, Elisabeth Gamez, Glen Hewitson, Ian Maxwell Mackay, Inga Sultana, Jamie McMahon, Jean Barcelon, Judy Northill, Mitchell Finger, Natalie Simpson, Neelima Nair, Peter Burtonclay, Peter Moore, Sarah Wheatley, Sean Moody, Sonja Hall-Mendelin, Timothy Gardam, and Frederick Moore.
78	EPI_ISL_410718	hCoV-19/Australia/QLD04/2020	Homo sapiens	Oceania / Australia / Queensland / Gold Coast	2020-02-05	Pathology Queensland	Public Health Virology Laboratory	Ben Huang, Alyssa Pyke, Amanda De Jong, Andrew Van Den Hurk, Carmel Taylor, David Warrilow, Doris Genge, Elisabeth Gamez, Glen Hewitson, Ian Maxwell Mackay, Inga Sultana, Jamie McMahon, Jean Barcelon, Judy Northill, Mitchell Finger, Natalie Simpson, Neelima Nair, Peter Burtonclay, Peter Moore, Sarah Wheatley, Sean Moody, Sonja Hall-Mendelin, Timothy Gardam, and Frederick Moore.
78	EPI_ISL_411954	hCoV-19/USA/CA7/2020	Homo sapiens	North America / USA / California	2020-02-06	California Department of Public Health	Pathogen Discovery, Respiratory Viruses Branch, Division of Viral Diseases, Centers for Dieases Control and Prevention	Krista Queen, Anna Uehara, Jing Zhang, Yan Li, Ying Tao, Clinton R. Paden, Haibin Wang, Shifaq Kamili, Xiaoyan Lu, Brian Lynch, Senthil Kumar K. Sakthivel, Brett L. Whitaker, Lijuan Wang, Janna' R. Murray, Susan I. Gerber, Stephen Lindstrom, Suxiang Tong
78	EPI_ISL_413853	hCoV-19/Guangdong/2020XN4243-P0035/2020	Homo sapiens	Asia / China / Guangdong	2020-01-30	Guangdong Provincial Institution of Public Health, Guangdong Provinical Center for Disease Control and Prevention	Guangdong Provincial Institution of Public Health	Jing Lu, Louis du Plessis, Liu Zhe, Jiufeng Sun, Sarah François, Huifang Lin, Moritz Kraemer, Jingju Peng, Qianlin Xiong, Runyu Yuan, Lilian Zeng, Pingping Zhou, Chuming Liang, Tao Liu, Wei Li, Juan Su, Huanying Zheng, Kang Min, Song Tie, Bo Peng, Shisong Fang, Wenzhe Su, Kuibiao Li, Ruilin Sun, Ru bai, Xi Tang, Minfeng Liang, Nuno Faria, Josh Quick, Andrew Rambaut, Verity Hill, Wenjun Ma, Nick L…
79	EPI_ISL_410719	hCoV-19/Singapore/11/2020	Homo sapiens	Asia / Singapore	2020-02-02	National Public Health Laboratory	National Public Health Laboratory	Octavia S, Mak TM, Cui L, Lin RTP
80	EPI_ISL_410720	hCoV-19/France/IDF0372-isl/2020	Homo sapiens	Europe / France / Ile-de-France / Paris	2020-01-23	Department of Infectious and Tropical Diseases, Bichat Claude Bernard Hospital, Paris	National Reference Center for Viruses of Respiratory Infections, Institut Pasteur, Paris	Mélanie Albert, Marion Barbet, Sylvie Behillil, Méline Bizard, Angela Brisebarre, Flora Donati, Vincent Enouf, Maud Vanpeene, Sylvie van der Werf, Yazdan Yazdanpanah, Xavier Lescure.
80	EPI_ISL_411219	hCoV-19/France/IDF0386-islP1/2020	Homo sapiens	Europe / France / Ile-de-France / Paris	2020-01-28	Department of Infectious and Tropical Diseases, Bichat Claude Bernard Hospital, Paris	Laboratoire Virpath, CIRI U111, UCBL1, INSERM, CNRS, ENS Lyon	Olivier Terrier, Aurélien Traversier, Julien Fouret, Yazdan Yazdanpanah, Xavier Lescure, Alexandre Gaymard, Bruno Lina, Manuel Rosa-Calatrava
80	EPI_ISL_411220	hCoV-19/France/IDF0386-islP3/2020	Homo sapiens	Europe / France / Ile-de-France / Paris	2020-01-28	Department of Infectious and Tropical Diseases, Bichat Claude Bernard Hospital, Paris	Laboratoire Virpath, CIRI U111, UCBL1, INSERM, CNRS, ENS Lyon	Olivier Terrier, Aurélien Traversier, Julien Fouret, Yazdan Yazdanpanah, Xavier Lescure, Alexandre Gaymard, Bruno Lina, Manuel Rosa-Calatrava
81	EPI_ISL_410984	hCoV-19/France/IDF0515-isl/2020	Homo sapiens	Europe / France / Ile-de-France / Paris	2020-01-29	Department of Infectious and Tropical Diseases, Bichat Claude Bernard Hospital, Paris	National Reference Center for Viruses of Respiratory Infections, Institut Pasteur, Paris	Mélanie Albert, Marion Barbet, Sylvie Behillil, Méline Bizard, Angela Brisebarre, Flora Donati, Vincent Enouf, Maud Vanpeene, Sylvie van der Werf, Yazdan Yazdanpanah, Xavier Lescure
81	EPI_ISL_411218	hCoV-19/France/IDF0571/2020	Homo sapiens	Europe / France / Ile-de-France / Paris	2020-02-02	Department of Infectious and Tropical Diseases, Bichat Claude Bernard Hospital, Paris	Laboratoire Virpath, CIRI U111, UCBL1, INSERM, CNRS, ENS Lyon	Olivier Terrier, Aurélien Traversier, Julien Fouret, Yazdan Yazdanpanah, Xavier Lescure, Catherine Legras-Lachuer, Alexandre Gaymard, Bruno Lina, Manuel Rosa-Calatrava
82	EPI_ISL_411066	hCoV-19/Fujian/13/2020	Homo sapiens	Asia / China / Fujian	2020-01-22	Fujian Center for Disease Control and Prevention	Fujian Center for Disease Control and Prevention	Chen Wei, Zhang Yanhua, He Wenxiang, Weng Yuwei
83	EPI_ISL_411902	hCoV-19/Cambodia/0012/2020	Homo sapiens	Asia / Cambodia / Sihanoukville	2020-01-27	Virology Unit, Institut Pasteur du Cambodge.	Virology Unit, Institut Pasteur du Cambodge (Sequencing done by: Jessica E Manning/Jennifer A Bohl at Malaria and Vector Research Research Laboratory, National Institute of Allergy and Infectious Diseases and Vida Ahyong from Chan-Zuckerberg Biohub)	Erik A Karlsson, Jennifer A Bohl, Vida Ahyong, Veasna Duong, Philippe Dussart, Jessica E Manning.
84	EPI_ISL_411929	hCoV-19/South Korea/SNU01/2020	Homo sapiens	Asia / South Korea	2020-01	unknown	Department of Clinical Diagnostics	Park,W.B., Kwon,N.-J., Choi,S.-J., Kang,C.K., Choe,P.G., Kim,J.Y., Yun,J., Lee,G.-W., Seong,M.-W., Kim,N., Seo,J.-S. and Oh,M.-D.
85	EPI_ISL_411950	hCoV-19/Jiangsu/JS01/2020	Homo sapiens	Asia / China / Jiangsu	2020-01-23	NHC Key laboratory of Enteric Pathogenic Microbiology, Institute of Pathogenic Microbiology	Jiangsu Provincial Center for Disease Control & Prevention	Lunbiao Cui,Kangchen Zhao,Xiaojuan Zhu,Yiyue Ge,Tao Wu,Bin Wu,Yin Chen,Fengcai Zhu,Baoli Zhu,Ming Wu
86	EPI_ISL_411951	hCoV-19/Sweden/01/2020	Homo sapiens	Europe / Sweden	2020-02-07	unknown	Unit for Laboratory Development and Technology Transfer, Public Health Agency of Sweden	Bengner,M., Palmerus,M., Lindsjo,O., Lind Karlberg,M., Monteil,V., Appelberg,S., Brave,A., Muradrasoli,S. and Tegmark-Wisell,K.
87	EPI_ISL_411952	hCoV-19/Jiangsu/JS02/2020	Homo sapiens	Asia / China / Jiangsu	2020-01-24	NHC Key laboratory of Enteric Pathogenic Microbiology, Institute of Pathogenic Microbiology	Jiangsu Provincial Center for Disease Control & Prevention	Kangchen Zhao, Xiaojuan Zhu, Lunbiao Cui, Tao Wu, Yiyue Ge, Bin Wu, Yin Chen, Fengcai Zhu, Baoli Zhu, Ming Wu
88	EPI_ISL_411955	hCoV-19/USA/CA8/2020	Homo sapiens	North America / USA / California	2020-02-10	California Department of Public Health	Pathogen Discovery, Respiratory Viruses Branch, Division of Viral Diseases, Centers for Dieases Control and Prevention	Krista Queen, Anna Uehara, Jing Zhang, Yan Li, Ying Tao, Clinton R. Paden, Haibin Wang, Shifaq Kamili, Xiaoyan Lu, Brian Lynch, Senthil Kumar K. Sakthivel, Brett L. Whitaker, Lijuan Wang, Janna' R. Murray, Susan I. Gerber, Stephen Lindstrom, Suxiang Tong
89	EPI_ISL_411956	hCoV-19/USA/TX1/2020	Homo sapiens	North America / USA / Texas	2020-02-11	Texas Department of State Health Services	Pathogen Discovery, Respiratory Viruses Branch, Division of Viral Diseases, Centers for Dieases Control and Prevention	Krista Queen, Anna Uehara, Jing Zhang, Yan Li, Ying Tao, Clinton R. Paden, Haibin Wang, Shifaq Kamili, Xiaoyan Lu, Brian Lynch, Senthil Kumar K. Sakthivel, Brett L. Whitaker, Lijuan Wang, Janna' R. Murray, Susan I. Gerber, Stephen Lindstrom, Suxiang Tong
90	EPI_ISL_411957	hCoV-19/China/WH-09/2020	Homo sapiens	Asia / China	2020-01-08	unknown	Key Laboratory of Homo sapiens Diseases, Comparative Medicine, Institute of Laboratory Animal Science	Linlin,B., Lili,R., Shuran,G., Jiangning,L., Feifei,Q., Qi,L., Fengdi,L., Jing,X., Wei,D., Pin,Y., Yanfeng,X., Yajin,Q., Hong,G., Qiang,W., Mingya,L., Guanpeng,W., Shunyi,W., Zhiqi,S., Li,G., Lan,C., Conghui,W., Ying,W., Xinming,W., Yan,X., Qi,J. and Chuan,Q.
91	EPI_ISL_412029	hCoV-19/Hong Kong/VB20024950/2020	Homo sapiens	Asia / Hong Kong	2020-01-30	Hong Kong Department of Health	The University of Hong Kong	Dominic N.C. Tsang, Daniel K.W. Chu, Leo L.M. Poon, Malik Peiris
92	EPI_ISL_412030	hCoV-19/Hong Kong/VB20026565/2020	Homo sapiens	Asia / Hong Kong	2020-02-01	Hong Kong Department of Health	School of Public Health, The University of Hon g Kong	Dominic N.C. Tsang, Daniel K.W. Chu, Leo L.M. Poon, Malik Peiris
93	EPI_ISL_412459	hCoV-19/Jingzhou/HBCDC-HB-01/2020	Homo sapiens	Asia / China / Hubei / Jingzhou	2020-01-08	Jingzhou Center for Disease Control and Prevention	Hubei Provincial Center for Disease Control and Prevention	Bin Fang, Xiang Li, Xiao Yu, Linlin Liu, Bo Yang, Faxian Zhan, Guojun Ye, Xixiang Huo, Junqiang Xu, Bo Yu, Kun Cai, Jing Li, Maoyi Chen,Jie Hu, Chunlin Mao, Yongzhong Jiang.
94	EPI_ISL_412862	hCoV-19/USA/CA9/2020	Homo sapiens	North America / USA / California / Solano	2020-02-23	California Department of Public Health	Pathogen Discovery, Respiratory Viruses Branch, Division of Viral Diseases, Centers for Disease Control and Prevention	Krista Queen, Anna Uehara, Jing Zhang, Yan Li, Ying Tao, Clinton R. Paden, Haibin Wang, Shifaq Kamili, Xiaoyan Lu, Brian Lynch, Senthil Kumar K. Sakthivel, Brett L. Whitaker, Lijuan Wang, Janna' R. Murray, Jasmine Padilla, Justin Lee, Susan I. Gerber, Stephen Lindstrom, Suxiang Tong
95	EPI_ISL_412898	hCoV-19/Wuhan/HBCDC-HB-02/2019	Homo sapiens	Asia / China / Hubei / Wuhan	2019-12-30	Wuhan Jinyintan Hospital	Hubei Provincial Center for Disease Control and Prevention	Bin Fang, Xiang Li, Xiao Yu, Linlin Liu, Bo Yang, Faxian Zhan, Guojun Ye, Xixiang Huo, Junqiang Xu, Bo Yu, Kun Cai, Jing Li, Yongzhong Jiang.
96	EPI_ISL_412966	hCoV-19/China/IQTC01/2020	Homo sapiens	Asia / China / Guangdong / Guangzhou	2020-02-05	unknown	Technology Centre, Guangzhou Customs	Shi,Y., Sun,J., Zheng,K., Huang,J. and Zhao,J.
97	EPI_ISL_412967	hCoV-19/China/IQTC02/2020	Homo sapiens	Asia / China / Guangzhou	2020-01-29	unknown	Technology Centre, Guangzhou Customs	Shi,Y., Zheng,K., Sun,J., Huang,J., Zhu,A., Zhuang,Z., Dai,J., Chen,Z., Sun,F., Zhang,Z., Li,X. and Wang,Y.
98	EPI_ISL_412969	hCoV-19/Japan/Hu_DP_Kng_19-027/2020	Homo sapiens	Asia / Japan	2020-02-10	unknown	Takayuki Hishiki Kanagawa Prefectural Institute of Public Health, Department of Microbiology	Hishiki,T., Suzuki,R., Sakuragi,J., Usui,K., Tanaka,Y., Kawai,J., Kogo,Y., Matsuki,Y., An,T., Hayashizaki,Y. and Takasaki,T.
99	EPI_ISL_412970	hCoV-19/USA/WA2/2020	Homo sapiens	North America / USA / Washington / Snohomish County	2020-02-24	Washington State Department of Health	Seattle Flu Study	Helen Chu, Michael Boeckh, Janet Englund, Michael Famulare, Barry Lutz, Deborah Nickerson, Mark Rieder, Lea Starita, Matthew Thompson, Jay Shendure, and Trevor Bedford
99	EPI_ISL_416462	hCoV-19/USA/WA-S7/2020	Homo sapiens	North America / USA / Washington	2020-02-24	Seattle Flu Study	Seattle Flu Study	Chu et al
99	EPI_ISL_417095	hCoV-19/USA/WA-S42/2020	Homo sapiens	North America / USA / Washington / King County	2020-02-28	Washington State Department of Health	Seattle Flu Study	Chu etl al
99	EPI_ISL_417100	hCoV-19/USA/WA-S47/2020	Homo sapiens	North America / USA / Washington / Snohomish County	2020-02-29	Washington State Department of Health	Seattle Flu Study	Chu etl al
100	EPI_ISL_412972	hCoV-19/Mexico/CDMX-InDRE_01/2020	Homo sapiens	North America / Mexico / Mexico City	2020-02-27	Instituto Nacional de Enfermedades Respiratorias	Instituto de Diagnostico y Referencia Epidemiologicos (INDRE)	Ramirez-Gonzalez Ernesto, Garces-Ayala Fabiola, Araiza-Rodriguez Adnan, Mendieta-Condado Edgar, Rodriguez-Maldonado Abril, Wong-Arambula Claudia, Vazquez-Perez Joel, Martinez Arturo, Boukadida Celia, Munoz-Medina Esteban, Sanchez Alejandro, Isa Pavel, Taboada Blanca, Lopez Susana, Arias Carlos, Barrera-Badillo Gisela, Hernandez-Rivas Lucia, Lopez-Martinez Irma
100	EPI_ISL_416428	hCoV-19/Vietnam/39607/2020	Homo sapiens	Asia / Vietnam / Quangning	2020-03-07	National Influenza Center, National Institute of Hygiene and Epidemiology (NIHE)	National Influenza Center, National Institute of Hygiene and Epidemiology (NIHE)	Le Quynh Mai, Taichiro Takemura, Meng Ling Moi, Takeshi Nabeshima, Nguyen Le Khanh Hang, Hoang Vu Mai Phuong, Ung Thi Hong Trang, Le Thi Thanh, Nguyen Vu Son, Vuong Duc Cuong, Pham Thi Hien, Tran Thu Huong, Nguyen Phuong Anh, Pham Hong Quynh Anh, Kouichi Morita, Futoshi Hasebe, Dang Duc Anh
100	EPI_ISL_416430	hCoV-19/Vietnam/CM295/2020	Homo sapiens	Asia / Vietnam / Hanoi	2020-03-06	National Influenza Center, National Institute of Hygiene and Epidemiology (NIHE)	National Influenza Center, National Institute of Hygiene and Epidemiology (NIHE)	Le Quynh Mai, Taichiro Takemura, Meng Ling Moi, Takeshi Nabeshima, Nguyen Le Khanh Hang, Hoang Vu Mai Phuong, Ung Thi Hong Trang, Le Thi Thanh, Nguyen Vu Son, Vuong Duc Cuong, Pham Thi Hien, Tran Thu Huong, Nguyen Phuong Anh, Pham Hong Quynh Anh, Kouichi Morita, Futoshi Hasebe, Dang Duc Anh
100	EPI_ISL_416431	hCoV-19/Vietnam/CM296/2020	Homo sapiens	Asia / Vietnam / Hanoi	2020-03-06	National Influenza Center, National Institute of Hygiene and Epidemiology (NIHE)	National Influenza Center, National Institute of Hygiene and Epidemiology (NIHE)	Le Quynh Mai, Taichiro Takemura, Meng Ling Moi, Takeshi Nabeshima, Nguyen Le Khanh Hang, Hoang Vu Mai Phuong, Ung Thi Hong Trang, Le Thi Thanh, Nguyen Vu Son, Vuong Duc Cuong, Pham Thi Hien, Tran Thu Huong, Nguyen Phuong Anh, Pham Hong Quynh Anh, Kouichi Morita, Futoshi Hasebe, Dang Duc Anh
101	EPI_ISL_412973	hCoV-19/Italy/CDG1/2020	Homo sapiens	Europe / Italy / Lombardy	2020-02-20	Department of Infectious Diseases, Istituto Superiore di Sanità, Roma , Italy	Virology Laboratory, Scientific Department, Army Medical Center	Paola Stefanelli, Stefano Fiore, Antonella Marchi, Eleonora Benedetti, Concetta Fabiani, Giovanni Faggioni, Antonella Fortunato, Riccardo De Santis, Silvia Fillo, Anna Anselmo, Andrea Ciammaruconi, Stefano Palomba, Florigio Lista
102	EPI_ISL_412974	hCoV-19/Italy/SPL1/2020	Homo sapiens	Europe / Italy / Rome	2020-01-29	Department of Infectious Diseases, Istituto Superiore di Sanità, Rome, Italy	Virology Laboratory, Scientific Department, Army Medical Center	Paola Stefanelli, Stefano Fiore, Antonella Marchi, Eleonora Benedetti, Concetta Fabiani, Giovanni Faggioni, Antonella Fortunato, Silvia Fillo, Riccardo De Santis, Andrea Ciammaruconi, Giancarlo Petralito, Filippo Molinari, Florigio Lista
103	EPI_ISL_412975	hCoV-19/Australia/NSW05/2020	Homo sapiens	Oceania / Australia / New South Wales / Sydney	2020-02-28	Centre for Infectious Diseases and Microbiology Laboratory Services	NSW Health Pathology - Institute of Clinical Pathology and Medical Research; Westmead Hospital; University of Sydney	Eden J-S, Carter I, Rahman H, Holmes EC, Rockett R, O’Sullivan MV, Sintchenko V, Chen SC, Maddocks S, Kok J and Dwyer DE for the 2019-nCoV Study Group
104	EPI_ISL_412978	hCoV-19/Wuhan/HBCDC-HB-02/2020	Homo sapiens	Asia / China / Hubei / Wuhan	2020-01-17	The Central Hospital Of Wuhan	Hubei Provincial Center for Disease Control and Prevention	Bin Fang, Xiang Li, Xiao Yu, Linlin Liu, Bo Yang, Faxian Zhan, Guojun Ye, Xixiang Huo, Junqiang Xu, Bo Yu, Kun Cai, Jing Li, Yongzhong Jiang.
105	EPI_ISL_412979	hCoV-19/Wuhan/HBCDC-HB-03/2020	Homo sapiens	Asia / China / Hubei / Wuhan	2020-01-18	Union Hospital of Tongji Medical College, Huazhong University of Science and Technology	Hubei Provincial Center for Disease Control and Prevention	Bin Fang, Xiang Li, Xiao Yu, Linlin Liu, Bo Yang, Faxian Zhan, Guojun Ye, Xixiang Huo, Junqiang Xu, Bo Yu, Kun Cai, Jing Li, Yongzhong Jiang.
106	EPI_ISL_412980	hCoV-19/Wuhan/HBCDC-HB-04/2020	Homo sapiens	Asia / China / Hubei / Wuhan	2020-01-18	Union Hospital of Tongji Medical College, Huazhong University of Science and Technology	Hubei Provincial Center for Disease Control and Prevention	Bin Fang, Xiang Li, Xiao Yu, Linlin Liu, Bo Yang, Faxian Zhan, Guojun Ye, Xixiang Huo, Junqiang Xu, Bo Yu, Kun Cai, Jing Li, Yongzhong Jiang.
107	EPI_ISL_412982	hCoV-19/Wuhan/HBCDC-HB-06/2020	Homo sapiens	Asia / China / Hubei / Wuhan	2020-02-07	Wuhan Lung Hospital	Hubei Provincial Center for Disease Control and Prevention	Bin Fang, Xiang Li, Xiao Yu, Linlin Liu, Bo Yang, Faxian Zhan, Guojun Ye, Xixiang Huo, Junqiang Xu, Bo Yu, Kun Cai, Jing Li, Yongzhong Jiang.
108	EPI_ISL_413016	hCoV-19/Brazil/SPBR-02/2020	Homo sapiens	South America / Brazil / Sao Paulo / Sao Paulo	2020-02-28	Hospital Israelita Albert Einstein	Instituto Adolfo Lutz, Interdisciplinary Procedures Center, Strategic Laboratory	Jaqueline Goes de Jesus, Claudio Tavares Sacchi, Fabiana Cristina Pereira dos Santos, Ingra Morales Claro, Flávia Cristina da Silva Sales, Claudia Regina Gonçalves, Joshua Quick, Maria do Carmo Sampaio Tavares Timenetsky, Nicholas James Loman, Andrew Rambaut, Ester Cerdeira Sabino, Nuno Rodrigues Faria
109	EPI_ISL_413017	hCoV-19/South Korea/KUMC01/2020	Homo sapiens	Asia / South Korea	2020-02-06	Department of Microbiology, Institute for Viral Diseases, College of Medicine, Korea University	Department of Microbiology, Institute for Viral Diseases, College of Medicine, Korea University	Changmin Kang, Joon-Yong Bae, Jungmin Lee, Heedo Park, Juyoung Cho, Jeonghun Kim, Gee eun Lee, Cui Chunguang, Kyeong-ryeol Shin, Dong Min Kim, Jin Il Kim, Man-Seong Park
110	EPI_ISL_413018	hCoV-19/South Korea/KUMC02/2020	Homo sapiens	Asia / South Korea	2020-02-06	Department of Microbiology, Institute for Viral Diseases, College of Medicine, Korea University	Department of Microbiology, Institute for Viral Diseases, College of Medicine, Korea University	Changmin Kang, Joon-Yong Bae, Jungmin Lee, Heedo Park, Juyoung Cho, Jeonghun Kim, Gee eun Lee, Cui Chunguang, Kyeong-ryeol Shin, Dong Min Kim, Jin Il Kim, Man-Seong Park
111	EPI_ISL_413023	hCoV-19/Switzerland/1000477797/2020	Homo sapiens	Europe / Switzerland / Zurich	2020-02-29	Division of Infectious Diseases, University Hospital Zurich	Institute of Medical Virology, University of Zurich	Stefan Schmutz, Maryam Zaheri, Verena Kufner, Gabriela Ziltener, Patrick Redli, Fiona Steiner, Jon Huder, Riccarda Capaul, Andrea Zbinden, Jürg Böni, Michael Huber, Roberto Speck, Alexandra Trkola
112	EPI_ISL_413025	hCoV-19/USA/WA3-UW1/2020	Homo sapiens	North America / USA / Washington	2020-02-27	Harborview Medical Center	UW Virology Lab	Pavitra Roychoudhury, Arun Nalla, Hong Xie, Keith Jerome, Alexander Greninger
113	EPI_ISL_413213	hCoV-19/Australia/NSW06/2020	Homo sapiens	Oceania / Australia / New South Wales / Sydney	2020-02-29	Centre for Infectious Diseases and Microbiology Laboratory Services	NSW Health Pathology - Institute of Clinical Pathology and Medical Research; Westmead Hospital; University of Sydney	Eden J-S, Carter I, Rahman H, Holmes EC, Rockett R, O’Sullivan MV, Sintchenko V, Chen SC, Maddocks S, Kok J and Dwyer DE for the 2019-nCoV Study Group*
114	EPI_ISL_413214	hCoV-19/Australia/NSW07/2020	Homo sapiens	Oceania / Australia / New South Wales / Sydney	2020-02-29	Centre for Infectious Diseases and Microbiology Laboratory Services	NSW Health Pathology - Institute of Clinical Pathology and Medical Research; Westmead Hospital; University of Sydney	Eden J-S, Carter I, Rahman H, Holmes EC, Rockett R, O’Sullivan MV, Sintchenko V, Chen SC, Maddocks S, Kok J and Dwyer DE for the 2019-nCoV Study Group*
115	EPI_ISL_413455	hCoV-19/USA/WA4-UW2/2020	Homo sapiens	North America / USA / Washington	2020-02-28	Washington State Public Health Lab	University of Washington Virology Lab	Pavitra Roychoudhury, Arun Nalla, Hong Xie, Keith Jerome, Alexander Greninger
116	EPI_ISL_413456	hCoV-19/USA/WA-S2/2020	Homo sapiens	North America / USA / Washington / King County	2020-02-20	Seattle Flu Study	Seattle Flu Study	Chu et al
116	EPI_ISL_413457	hCoV-19/USA/WA6-UW3/2020	Homo sapiens	North America / USA / Washington	2020-02-29	Washington State Public Health Lab	UW Virology Lab	Pavitra Roychoudhury, Arun Nalla, Hong Xie, Keith Jerome, Alexander Greninger
116	EPI_ISL_413560	hCoV-19/USA/WA-S3/2020	Homo sapiens	North America / USA / Washington	2020-02-28	Seattle Flu Study	Seattle Flu Study	Chu et al
116	EPI_ISL_414366	hCoV-19/USA/WA-UW18/2020	Homo sapiens	North America / USA / Washington	2020-03-05	UW Virology Lab	UW Virology Lab	Pavitra Roychoudhury, Hong Xie, Keith Jerome, Alexander Greninger
116	EPI_ISL_415541	hCoV-19/USA/UPHL-03/2020	Homo sapiens	North America / USA / Utah	2020-03-13	Utah Public Health Laboratory	Utah Public Health Laboratory	Erin Young, Kelly Oakeson
116	EPI_ISL_415542	hCoV-19/USA/UPHL-04/2020	Homo sapiens	North America / USA / Utah	2020-03-13	Utah Public Health Laboratory	Utah Public Health Laboratory	Erin Young, Kelly Oakeson
116	EPI_ISL_416460	hCoV-19/USA/WA-S5/2020	Homo sapiens	North America / USA / Washington / King County	2020-02-29	Seattle Flu Study	Seattle Flu Study	Chu et al
116	EPI_ISL_416461	hCoV-19/USA/WA-S6/2020	Homo sapiens	North America / USA / Washington / King County	2020-02-29	Seattle Flu Study	Seattle Flu Study	Chu et al
116	EPI_ISL_416465	hCoV-19/USA/WA-S10/2020	Homo sapiens	North America / USA / Washington / King County	2020-02-29	Seattle Flu Study	Seattle Flu Study	Chu et al
116	EPI_ISL_416643	hCoV-19/USA/WA-UW105/2020	Homo sapiens	North America / USA / Washington	2020-03-11	UW Virology Lab	UW Virology Lab	Pavitra Roychoudhury, Hong Xie, Keith Jerome, Alexander Greninger
116	EPI_ISL_417077	hCoV-19/USA/WA-S24/2020	Homo sapiens	North America / USA / Washington / Snohomish County	2020-03-02	Washington State Department of Health	Seattle Flu Study	Chu etl al
116	EPI_ISL_417091	hCoV-19/USA/WA-S38/2020	Homo sapiens	North America / USA / Washington / Snohomish County	2020-03-04	Washington State Department of Health	Seattle Flu Study	Chu etl al
116	EPI_ISL_417105	hCoV-19/USA/WA-S52/2020	Homo sapiens	North America / USA / Washington / Snohomish County	2020-03-03	Washington State Department of Health	Seattle Flu Study	Chu etl al
116	EPI_ISL_417108	hCoV-19/USA/WA-S55/2020	Homo sapiens	North America / USA / Washington / King County	2020-02-29	Washington State Department of Health	Seattle Flu Study	Chu etl al
116	EPI_ISL_417124	hCoV-19/USA/WA-S71/2020	Homo sapiens	North America / USA / Washington / King County	2020-03-05	Washington State Department of Health	Seattle Flu Study	Chu etl al
116	EPI_ISL_417128	hCoV-19/USA/WA-S75/2020	Homo sapiens	North America / USA / Washington / King County	2020-03-05	Washington State Department of Health	Seattle Flu Study	Chu etl al
116	EPI_ISL_417135	hCoV-19/USA/WA-S82/2020	Homo sapiens	North America / USA / Washington / King County	2020-02-22	Washington State Department of Health	Seattle Flu Study	Chu etl al
116	EPI_ISL_417141	hCoV-19/USA/WA-S88/2020	Homo sapiens	North America / USA / Washington / King County	2020-03-01	Washington State Department of Health	Seattle Flu Study	Chu etl al
116	EPI_ISL_417144	hCoV-19/USA/WA-S91/2020	Homo sapiens	North America / USA / Washington / Snohomish County	2020-03-02	Washington State Department of Health	Seattle Flu Study	Chu etl al
116	EPI_ISL_417154	hCoV-19/USA/WA-S101/2020	Homo sapiens	North America / USA / Washington / King County	2020-02-28	Washington State Department of Health	Seattle Flu Study	Chu etl al
116	EPI_ISL_417156	hCoV-19/USA/WA-S103/2020	Homo sapiens	North America / USA / Washington / King County	2020-02-28	Washington State Department of Health	Seattle Flu Study	Chu etl al
116	EPI_ISL_417169	hCoV-19/USA/WA-S116/2020	Homo sapiens	North America / USA / Washington	2020-03-02	Washington State Department of Health	Seattle Flu Study	Chu etl al
117	EPI_ISL_413458	hCoV-19/USA/WA7-UW4/2020	Homo sapiens	North America / USA / Washington	2020-03-01	Washington State Public Health Lab	UW Virology Lab	Pavitra Roychoudhury, Arun Nalla, Hong Xie, Keith Jerome, Alexander Greninger
118	EPI_ISL_413489	hCoV-19/Italy/UniSR1/2020	Homo sapiens	Europe / Italy / Lombardy / Milan	2020-03-03	Laboratorio di Microbiologia e Virologia, Università Vita-Salute San Raffaele, Milano	Laboratorio di Microbiologia e Virologia, Università Vita-Salute San Raffaele, Milano	R.A Diotti, E. Criscuolo, M. Castelli, V. Caputo, R. Ferrarese, M. Sampaolo, E. Boeri, I. Negri, V. Amato, G. Lo Raso, C. Di Resta, R. Burioni, M. Clementi, N. Mancini & N. Clementi
119	EPI_ISL_413513	hCoV-19/South Korea/KUMC03/2020	Homo sapiens	Asia / South Korea	2020-02-27	Division of Infectious Diseases, Department of Internal Medicine, Korea University College of Medicine	Department of Microbiology, Institute for Viral Diseases, College of Medicine, Korea University	Changmin Kang, Joon-Yong Bae, Jungmin Lee, Jin Gu Yoon, Heedo Park, Juyoung Cho, Jeonghun Kim, Gee Eun Lee, Cui Chunguang, Kyeong-ryeol Shin, Ji Yun Noh, Joon Young Song, Hee Jin Cheong, Woo Joo Kim, Jin Il Kim, Man-Seong Park
119	EPI_ISL_413514	hCoV-19/South Korea/KUMC04/2020	Homo sapiens	Asia / South Korea	2020-02-27	Department of Microbiology, Institute for Viral Diseases, College of Medicine, Korea University	Department of Microbiology, Institute for Viral Diseases, College of Medicine, Korea University	Changmin Kang, Joon-Yong Bae, Jungmin Lee, Jin Gu Yoon, Heedo Park, Juyoung Cho, Jeonghun Kim, Gee Eun Lee, Cui Chunguang, Kyeong-ryeol Shin, Ji Yun Noh, Joon Young Song, Hee Jin Cheong, Woo Joo Kim, Jin Il Kim, Man-Seong Park
119	EPI_ISL_413515	hCoV-19/South Korea/KUMC05/2020	Homo sapiens	Asia / South Korea	2020-02-27	Division of Infectious Diseases, Department of Internal Medicine, Korea University College of Medicine	Department of Microbiology, Institute for Viral Diseases, College of Medicine, Korea University	Changmin Kang, Joon-Yong Bae, Jungmin Lee, Jin Gu Yoon, Heedo Park, Juyoung Cho, Jeonghun Kim, Gee Eun Lee, Cui Chunguang, Kyeong-ryeol Shin, Ji Yun Noh, Joon Young Song, Hee Jin Cheong, Woo Joo Kim, Jin Il Kim, Man-Seong Park
119	EPI_ISL_413516	hCoV-19/South Korea/KUMC06/2020	Homo sapiens	Asia / South Korea	2020-02-27	Department of Microbiology, Institute for Viral Diseases, College of Medicine, Korea University	Department of Microbiology, Institute for Viral Diseases, College of Medicine, Korea University	Changmin Kang, Joon-Yong Bae, Jungmin Lee, Jin Gu Yoon, Heedo Park, Juyoung Cho, Jeonghun Kim, Gee Eun Lee, Cui Chunguang, Kyeong-ryeol Shin, Ji Yun Noh, Joon Young Song, Hee Jin Cheong, Woo Joo Kim, Jin Il Kim, Man-Seong Park
119	EPI_ISL_413518	hCoV-19/Beijing/105/2020	Homo sapiens	Asia / China / Beijing	2020-01-26	unknown	Infectious Disease Control Center	Li,J., Li,L., Li,Z., Qiu,S., Song,H., Li,P. and Li,P.
119	EPI_ISL_413519	hCoV-19/Beijing/231/2020	Homo sapiens	Asia / China / Beijing	2020-01-28	unknown	Infectious Disease Control Center	Li,J., Li,L., Li,Z., Qiu,S., Song,H., Li,P. and Li,P.
119	EPI_ISL_413521	hCoV-19/Beijing/235/2020	Homo sapiens	Asia / China / Beijing	2020-01-28	unknown	Infectious Disease Control Center	Li,J., Li,L., Li,Z., Qiu,S., Song,H., Li,P. and Li,P.
120	EPI_ISL_413520	hCoV-19/Beijing/233/2020	Homo sapiens	Asia / China / Beijing	2020-01-28	unknown	Infectious Disease Control Center	Li,J., Li,L., Li,Z., Qiu,S., Song,H., Li,P. and Li,P.
121	EPI_ISL_413523	hCoV-19/India/1-31/2020	Homo sapiens	Asia / India / Kerala	2020-01-31	Indian Council of Medical Research-National Institute of Virology	National Influenza Center, Indian Council of Medical Research-National Institute of Virology	Potdar V, Yadav PD, Choudhary ML, Shete-Aich A
122	EPI_ISL_413555	hCoV-19/Wales/PHW1/2020	Homo sapiens	Europe / United Kingdom / Wales	2020-02-27	Wales Specialist Virology Centre	Public Health Wales Microbiology Cardiff	Catherine Moore, Cen Sabu, Joanne Watkins, Sally Corden, Tom Connor
122	EPI_ISL_414587	hCoV-19/Ireland/Limerick-19935/2020	Homo sapiens	Europe / Ireland / Limerick	2020-03-03	UCD National Virus Reference Laboratory	UCD National Virus Reference Laboratory	Michael Carr, Gabriel Gonzalez, Jonathan Dean, Suzie Coughlan, Alison Murphy, Kevin Byrne, Ken Wolfe, Jeff Connell, Brendan Loftus, Cillian F De Gascun
123	EPI_ISL_413558	hCoV-19/USA/CA-CDPH-UC2/2020	Homo sapiens	North America / USA / California / Solano County	2020-02-27	California Department of Public Health	Chiu Laboratory, UCSF-Abbott Viral Diagnostics and Discovery Center, University of California, San Francisco	Xianding Deng, Scot Federman, Guixia Yu, Chao-Yang Pan, Hugo Guevara, Alicia Sotomayor-Gonzalez, Allan Gopez, Wei Gu, Steve Miller, Debra A. Wadford, and Charles Y. Chiu
124	EPI_ISL_413559	hCoV-19/USA/CA-CDPH-UC3/2020	Homo sapiens	North America / USA / California / Solano County	2020-02-27	California Department of Public Health	Chiu Laboratory, UCSF-Abbott Viral Diagnostics and Discovery Center, University of California, San Francisco	Xianding Deng, Scot Federman, Guixia Yu, Chao-Yang Pan, Hugo Guevara, Alicia Sotomayor-Gonzalez, Allan Gopez, Wei Gu, Steve Miller, Debra A. Wadford, and Charles Y. Chiu
125	EPI_ISL_413563	hCoV-19/USA/WA12-UW8/2020	Homo sapiens	North America / USA / Washington	2020-03-03	UW Virology Lab	UW Virology Lab	Pavitra Roychoudhury, Hong Xie, Keith Jerome, Alexander Greninger
126	EPI_ISL_413566	hCoV-19/Netherlands/Blaricum_1364780/2020	Homo sapiens	Europe / Netherlands / Blaricum	2020-03-02	MHC Gooi & Vechtstreek	Erasmus Medical Center	David Nieuwenhuijse, Bas Oude Munnink, Reina Sikkema, Claudia Schapendonk, Irina Chestakova, Anne van der Linden, Mark Pronk, Pascal Lexmond, Corien Swaan, Manon Haverkate, Madelief Mollers, Mart Stein, Sandra Kengne Kamga Mobou, Jeroen van Kampen, Jolanda Voermans, Aura Timen, Corine GeurtsvanKessel, Annemiek van der Eijk, Richard Molenkamp, Marion Koopmans, on behalf of the Dutch national COVID…
126	EPI_ISL_413591	hCoV-19/Netherlands/Zeewolde_1365080/2020	Homo sapiens	Europe / Netherlands / Zeewolde	2020-03-02	MHC Flevoland	Erasmus Medical Center	David Nieuwenhuijse, Bas Oude Munnink, Reina Sikkema, Claudia Schapendonk, Irina Chestakova, Anne van der Linden, Mark Pronk, Pascal Lexmond, Corien Swaan, Manon Haverkate, Madelief Mollers, Mart Stein, Sandra Kengne Kamga Mobou, Jeroen van Kampen, Jolanda Voermans, Aura Timen, Corine GeurtsvanKessel, Annemiek van der Eijk, Richard Molenkamp, Marion Koopmans, on behalf of the Dutch national COVID…
126	EPI_ISL_414443	hCoV-19/Netherlands/Utrecht_11/2020	Homo sapiens	Europe / Netherlands / Utrecht	2020-03-03	Dutch COVID-19 response team	Erasmus Medical Center	David Nieuwenhuijse, Bas Oude Munnink, Reina Sikkema, Claudia Schapendonk, Irina Chestakova, Anne van der Linden, Mark Pronk, Pascal Lexmond, Corien Swaan, Manon Haverkate, Madelief Mollers, Mart Stein, Sandra Kengne Kamga Mobou, Jeroen van Kampen, Jolanda Voermans, Aura Timen, Corine GeurtsvanKessel, Annemiek van der Eijk, Richard Molenkamp, Marion Koopmans, on behalf of the Dutch national COVID…
127	EPI_ISL_413572	hCoV-19/Netherlands/Haarlem_1363688/2020	Homo sapiens	Europe / Netherlands / Haarlem	2020-03-01	MHC Kennemerland	Erasmus Medical Center	David Nieuwenhuijse, Bas Oude Munnink, Reina Sikkema, Claudia Schapendonk, Irina Chestakova, Anne van der Linden, Mark Pronk, Pascal Lexmond, Corien Swaan, Manon Haverkate, Madelief Mollers, Mart Stein, Sandra Kengne Kamga Mobou, Jeroen van Kampen, Jolanda Voermans, Aura Timen, Corine GeurtsvanKessel, Annemiek van der Eijk, Richard Molenkamp, Marion Koopmans, on behalf of the Dutch national COVID…
128	EPI_ISL_413579	hCoV-19/Netherlands/Nootdorp_1364222/2020	Homo sapiens	Europe / Netherlands / Nootdorp	2020-03-03	MHC Haaglanden	Erasmus Medical Center	David Nieuwenhuijse, Bas Oude Munnink, Reina Sikkema, Claudia Schapendonk, Irina Chestakova, Anne van der Linden, Mark Pronk, Pascal Lexmond, Corien Swaan, Manon Haverkate, Madelief Mollers, Mart Stein, Sandra Kengne Kamga Mobou, Jeroen van Kampen, Jolanda Voermans, Aura Timen, Corine GeurtsvanKessel, Annemiek van der Eijk, Richard Molenkamp, Marion Koopmans, on behalf of the Dutch national COVID…
128	EPI_ISL_413587	hCoV-19/Netherlands/Tilburg_1364286/2020	Homo sapiens	Europe / Netherlands / Tilburg	2020-03-03	Foundation Elisabeth-Tweesteden Ziekenhuis	Erasmus Medical Center	David Nieuwenhuijse, Bas Oude Munnink, Reina Sikkema, Claudia Schapendonk, Irina Chestakova, Anne van der Linden, Mark Pronk, Pascal Lexmond, Corien Swaan, Manon Haverkate, Madelief Mollers, Mart Stein, Sandra Kengne Kamga Mobou, Jeroen van Kampen, Jolanda Voermans, Aura Timen, Corine GeurtsvanKessel, Annemiek van der Eijk, Richard Molenkamp, Marion Koopmans, on behalf of the Dutch national COVID…
129	EPI_ISL_413584	hCoV-19/Netherlands/Rotterdam_1364740/2020	Homo sapiens	Europe / Netherlands / Rotterdam	2020-03-03	unknown	Erasmus Medical Center	David Nieuwenhuijse, Bas Oude Munnink, Reina Sikkema, Claudia Schapendonk, Irina Chestakova, Anne van der Linden, Mark Pronk, Pascal Lexmond, Corien Swaan, Manon Haverkate, Madelief Mollers, Mart Stein, Sandra Kengne Kamga Mobou, Jeroen van Kampen, Jolanda Voermans, Aura Timen, Corine GeurtsvanKessel, Annemiek van der Eijk, Richard Molenkamp, Marion Koopmans, on behalf of the Dutch national COVID…
129	EPI_ISL_414423	hCoV-19/Netherlands/Gelderland_1/2020	Homo sapiens	Europe / Netherlands / Gelderland	2020-03-02	Dutch COVID-19 response team	Erasmus Medical Center	David Nieuwenhuijse, Bas Oude Munnink, Reina Sikkema, Claudia Schapendonk, Irina Chestakova, Anne van der Linden, Mark Pronk, Pascal Lexmond, Corien Swaan, Manon Haverkate, Madelief Mollers, Mart Stein, Sandra Kengne Kamga Mobou, Jeroen van Kampen, Jolanda Voermans, Aura Timen, Corine GeurtsvanKessel, Annemiek van der Eijk, Richard Molenkamp, Marion Koopmans, on behalf of the Dutch national COVID…
129	EPI_ISL_414433	hCoV-19/Netherlands/NoordHolland_1/2020	Homo sapiens	Europe / Netherlands / Noord Holland	2020-03-03	Dutch COVID-19 response team	Erasmus Medical Center	David Nieuwenhuijse, Bas Oude Munnink, Reina Sikkema, Claudia Schapendonk, Irina Chestakova, Anne van der Linden, Mark Pronk, Pascal Lexmond, Corien Swaan, Manon Haverkate, Madelief Mollers, Mart Stein, Sandra Kengne Kamga Mobou, Jeroen van Kampen, Jolanda Voermans, Aura Timen, Corine GeurtsvanKessel, Annemiek van der Eijk, Richard Molenkamp, Marion Koopmans, on behalf of the Dutch national COVID…
129	EPI_ISL_414439	hCoV-19/Netherlands/Utrecht_5/2020	Homo sapiens	Europe / Netherlands / Utrecht	2020-03-02	Dutch COVID-19 response team	Erasmus Medical Center	David Nieuwenhuijse, Bas Oude Munnink, Reina Sikkema, Claudia Schapendonk, Irina Chestakova, Anne van der Linden, Mark Pronk, Pascal Lexmond, Corien Swaan, Manon Haverkate, Madelief Mollers, Mart Stein, Sandra Kengne Kamga Mobou, Jeroen van Kampen, Jolanda Voermans, Aura Timen, Corine GeurtsvanKessel, Annemiek van der Eijk, Richard Molenkamp, Marion Koopmans, on behalf of the Dutch national COVID…
129	EPI_ISL_414446	hCoV-19/Netherlands/ZuidHolland_10/2020	Homo sapiens	Europe / Netherlands / Zuid Holland	2020-03-03	Dutch COVID-19 response team	Erasmus Medical Center	David Nieuwenhuijse, Bas Oude Munnink, Reina Sikkema, Claudia Schapendonk, Irina Chestakova, Anne van der Linden, Mark Pronk, Pascal Lexmond, Corien Swaan, Manon Haverkate, Madelief Mollers, Mart Stein, Sandra Kengne Kamga Mobou, Jeroen van Kampen, Jolanda Voermans, Aura Timen, Corine GeurtsvanKessel, Annemiek van der Eijk, Richard Molenkamp, Marion Koopmans, on behalf of the Dutch national COVID…
129	EPI_ISL_415463	hCoV-19/Netherlands/Gelderland_3/2020	Homo sapiens	Europe / Netherlands / Gelderland	2020-03-09	Dutch COVID-19 response team	Erasmus Medical Center	David Nieuwenhuijse, Bas Oude Munnink, Reina Sikkema, Claudia Schapendonk, Irina Chestakova, Anne van der Linden, Mark Pronk, Pascal Lexmond, Corien Swaan, Manon Haverkate, Madelief Mollers, Mart Stein, Sandra Kengne Kamga Mobou, Jeroen van Kampen, Jolanda Voermans, Aura Timen, Corine GeurtsvanKessel, Annemiek van der Eijk, Richard Molenkamp, Marion Koopmans, on behalf of the Dutch national COVID…
129	EPI_ISL_415496	hCoV-19/Netherlands/NA_7/2020	Homo sapiens	Europe / Netherlands	2020-03-09	Dutch COVID-19 response team	Erasmus Medical Center	David Nieuwenhuijse, Bas Oude Munnink, Reina Sikkema, Claudia Schapendonk, Irina Chestakova, Anne van der Linden, Mark Pronk, Pascal Lexmond, Corien Swaan, Manon Haverkate, Madelief Mollers, Mart Stein, Sandra Kengne Kamga Mobou, Jeroen van Kampen, Jolanda Voermans, Aura Timen, Corine GeurtsvanKessel, Annemiek van der Eijk, Richard Molenkamp, Marion Koopmans, on behalf of the Dutch national COVID…
129	EPI_ISL_415502	hCoV-19/Netherlands/NoordBrabant_45/2020	Homo sapiens	Europe / Netherlands / Noord Brabant	2020-03-09	Dutch COVID-19 response team	Erasmus Medical Center	David Nieuwenhuijse, Bas Oude Munnink, Reina Sikkema, Claudia Schapendonk, Irina Chestakova, Anne van der Linden, Mark Pronk, Pascal Lexmond, Corien Swaan, Manon Haverkate, Madelief Mollers, Mart Stein, Sandra Kengne Kamga Mobou, Jeroen van Kampen, Jolanda Voermans, Aura Timen, Corine GeurtsvanKessel, Annemiek van der Eijk, Richard Molenkamp, Marion Koopmans, on behalf of the Dutch national COVID…
129	EPI_ISL_415514	hCoV-19/Netherlands/NoordBrabant_58/2020	Homo sapiens	Europe / Netherlands / Noord Brabant	2020-03-11	Dutch COVID-19 response team	Erasmus Medical Center	David Nieuwenhuijse, Bas Oude Munnink, Reina Sikkema, Claudia Schapendonk, Irina Chestakova, Anne van der Linden, Mark Pronk, Pascal Lexmond, Corien Swaan, Manon Haverkate, Madelief Mollers, Mart Stein, Sandra Kengne Kamga Mobou, Jeroen van Kampen, Jolanda Voermans, Aura Timen, Corine GeurtsvanKessel, Annemiek van der Eijk, Richard Molenkamp, Marion Koopmans, on behalf of the Dutch national COVID…
129	EPI_ISL_415523	hCoV-19/Netherlands/NoordBrabant_67/2020	Homo sapiens	Europe / Netherlands / Noord Brabant	2020	Dutch COVID-19 response team	Erasmus Medical Center	David Nieuwenhuijse, Bas Oude Munnink, Reina Sikkema, Claudia Schapendonk, Irina Chestakova, Anne van der Linden, Mark Pronk, Pascal Lexmond, Corien Swaan, Manon Haverkate, Madelief Mollers, Mart Stein, Sandra Kengne Kamga Mobou, Jeroen van Kampen, Jolanda Voermans, Aura Timen, Corine GeurtsvanKessel, Annemiek van der Eijk, Richard Molenkamp, Marion Koopmans, on behalf of the Dutch national COVID…
129	EPI_ISL_415529	hCoV-19/Netherlands/ZuidHolland_25/2020	Homo sapiens	Europe / Netherlands / Zuid Holland	2020-03-09	Dutch COVID-19 response team	Erasmus Medical Center	David Nieuwenhuijse, Bas Oude Munnink, Reina Sikkema, Claudia Schapendonk, Irina Chestakova, Anne van der Linden, Mark Pronk, Pascal Lexmond, Corien Swaan, Manon Haverkate, Madelief Mollers, Mart Stein, Sandra Kengne Kamga Mobou, Jeroen van Kampen, Jolanda Voermans, Aura Timen, Corine GeurtsvanKessel, Annemiek van der Eijk, Richard Molenkamp, Marion Koopmans, on behalf of the Dutch national COVID…
129	EPI_ISL_415533	hCoV-19/Netherlands/ZuidHolland_29/2020	Homo sapiens	Europe / Netherlands / Zuid Holland	2020-03-09	Dutch COVID-19 response team	Erasmus Medical Center	David Nieuwenhuijse, Bas Oude Munnink, Reina Sikkema, Claudia Schapendonk, Irina Chestakova, Anne van der Linden, Mark Pronk, Pascal Lexmond, Corien Swaan, Manon Haverkate, Madelief Mollers, Mart Stein, Sandra Kengne Kamga Mobou, Jeroen van Kampen, Jolanda Voermans, Aura Timen, Corine GeurtsvanKessel, Annemiek van der Eijk, Richard Molenkamp, Marion Koopmans, on behalf of the Dutch national COVID…
130	EPI_ISL_413589	hCoV-19/Netherlands/Utrecht_1363628/2020	Homo sapiens	Europe / Netherlands / Utrecht	2020-03-01	MHC Utrecht	Erasmus Medical Center	David Nieuwenhuijse, Bas Oude Munnink, Reina Sikkema, Claudia Schapendonk, Irina Chestakova, Anne van der Linden, Mark Pronk, Pascal Lexmond, Corien Swaan, Manon Haverkate, Madelief Mollers, Mart Stein, Sandra Kengne Kamga Mobou, Jeroen van Kampen, Jolanda Voermans, Aura Timen, Corine GeurtsvanKessel, Annemiek van der Eijk, Richard Molenkamp, Marion Koopmans, on behalf of the Dutch national COVID…
131	EPI_ISL_413593	hCoV-19/Luxembourg/Lux1/2020	Homo sapiens	Europe / Luxembourg	2020-02-29	Laboratoire National de Santé	Erasmus Medical Center	David Nieuwenhuijse, Bas Oude Munnink, Reina Sikkema, Claudia Schapendonk, Irina Chestakova, Anne van der Linden, Mark Pronk, Pascal Lexmond, T. Abdelrahman, G. Fournier, J. Mossong, T. Nguyen, Jeroen van Kampen, Jolanda Voermans, Corine GeurtsvanKessel, Annemiek van der Eijk, Richard Molenkamp, Marion Koopmans, on behalf of the Dutch national COVID-19 response team.
132	EPI_ISL_413602	hCoV-19/Finland/FIN03032020A/2020	Homo sapiens	Europe / Finland / Helsinki	2020-03-03	Department of Virology and Immunology, University of Helsinki and Helsinki University Hospital, Huslab Finland	Department of Virology, Faculty of Medicine, University of Helsinki, Helsinki, Finland	Teemu Smura, Hannimari Kallio-Kokko, Olli Vapalahti
133	EPI_ISL_413603	hCoV-19/Finland/FIN03032020B/2020	Homo sapiens	Europe / Finland / Helsinki	2020-03-03	Department of Virology and Immunology, University of Helsinki and Helsinki University Hospital, Huslab Finland	Department of Virology, Faculty of Medicine, University of Helsinki, Helsinki, Finland	Teemu Smura, Hannimari Kallio-Kokko, Olli Vapalahti
134	EPI_ISL_413604	hCoV-19/Finland/FIN03032020C/2020	Homo sapiens	Europe / Finland / Helsinki	2020-03-03	Department of Virology and Immunology, University of Helsinki and Helsinki University Hospital, Huslab Finland	Department of Virology, Faculty of Medicine, University of Helsinki, Helsinki, Finland	Teemu Smura, Hannimari Kallio-Kokko, Olli Vapalahti
135	EPI_ISL_413606	hCoV-19/USA/CruiseA-1/2020	Homo sapiens	North America / USA	2020-02-17	unknown	Pathogen Discovery, Respiratory Viruses Branch, Division of Viral Diseases, Centers for Dieases Control and Prevention	Anna Uehara, Ying Tao, Clinton R. Paden, Krista Queen, Jing Zhang, Yan Li, Mary S. Keckler, Alison S Laufer Halpin, Haibin Wang, Jasmine Padilla, Justin Lee, Christopher A. Elkins, Susan I. Gerber, Suxiang Tong
136	EPI_ISL_413607	hCoV-19/USA/CruiseA-2/2020	Homo sapiens	North America / USA	2020-02-18	unknown	Pathogen Discovery, Respiratory Viruses Branch, Division of Viral Diseases, Centers for Dieases Control and Prevention	Anna Uehara, Ying Tao, Clinton R. Paden, Krista Queen, Jing Zhang, Yan Li, Mary S. Keckler, Alison S Laufer Halpin, Haibin Wang, Jasmine Padilla, Justin Lee, Christopher A. Elkins, Susan I. Gerber, Suxiang Tong
137	EPI_ISL_413609	hCoV-19/USA/CruiseA-4/2020	Homo sapiens	North America / USA	2020-02-21	unknown	Pathogen Discovery, Respiratory Viruses Branch, Division of Viral Diseases, Centers for Dieases Control and Prevention	Anna Uehara, Ying Tao, Clinton R. Paden, Krista Queen, Jing Zhang, Yan Li, Mary S. Keckler, Alison S Laufer Halpin, Haibin Wang, Jasmine Padilla, Justin Lee, Christopher A. Elkins, Susan I. Gerber, Suxiang Tong
138	EPI_ISL_413611	hCoV-19/USA/CruiseA-6/2020	Homo sapiens	North America / USA	2020-02-21	unknown	Pathogen Discovery, Respiratory Viruses Branch, Division of Viral Diseases, Centers for Dieases Control and Prevention	Anna Uehara, Ying Tao, Clinton R. Paden, Krista Queen, Jing Zhang, Yan Li, Mary S. Keckler, Alison S Laufer Halpin, Haibin Wang, Jasmine Padilla, Justin Lee, Christopher A. Elkins, Susan I. Gerber, Suxiang Tong
139	EPI_ISL_413612	hCoV-19/USA/CruiseA-7/2020	Homo sapiens	North America / USA	2020-02-17	unknown	Pathogen Discovery, Respiratory Viruses Branch, Division of Viral Diseases, Centers for Dieases Control and Prevention	Ying Tao, Clinton R. Paden, Krista Queen, Anna Uehara, Jing Zhang, Yan Li, Haibin Wang, Shifaq Kamili, Xiaoyan Lu, Brian Lynch, Senthil Kumar K. Sakthivel, Brett L. Whitaker, Lijuan Wang, Janna' R. Murray, Jasmine Padilla, Justin Lee, Susan I. Gerber, Stephen Lindstrom, Suxiang Tong
140	EPI_ISL_413613	hCoV-19/USA/CruiseA-8/2020	Homo sapiens	North America / USA	2020-02-17	unknown	Pathogen Discovery, Respiratory Viruses Branch, Division of Viral Diseases, Centers for Dieases Control and Prevention	Ying Tao, Clinton R. Paden, Krista Queen, Anna Uehara, Jing Zhang, Yan Li, Haibin Wang, Shifaq Kamili, Xiaoyan Lu, Brian Lynch, Senthil Kumar K. Sakthivel, Brett L. Whitaker, Lijuan Wang, Janna' R. Murray, Jasmine Padilla, Justin Lee, Susan I. Gerber, Stephen Lindstrom, Suxiang Tong
141	EPI_ISL_413615	hCoV-19/USA/CruiseA-10/2020	Homo sapiens	North America / USA	2020-02-17	unknown	Pathogen Discovery, Respiratory Viruses Branch, Division of Viral Diseases, Centers for Dieases Control and Prevention	Ying Tao, Clinton R. Paden, Krista Queen, Anna Uehara, Jing Zhang, Yan Li, Haibin Wang, Shifaq Kamili, Xiaoyan Lu, Brian Lynch, Senthil Kumar K. Sakthivel, Brett L. Whitaker, Lijuan Wang, Janna' R. Murray, Jasmine Padilla, Justin Lee, Susan I. Gerber, Stephen Lindstrom, Suxiang Tong
142	EPI_ISL_413616	hCoV-19/USA/CruiseA-11/2020	Homo sapiens	North America / USA	2020-02-17	unknown	Pathogen Discovery, Respiratory Viruses Branch, Division of Viral Diseases, Centers for Dieases Control and Prevention	Ying Tao, Clinton R. Paden, Krista Queen, Anna Uehara, Jing Zhang, Yan Li, Haibin Wang, Shifaq Kamili, Xiaoyan Lu, Brian Lynch, Senthil Kumar K. Sakthivel, Brett L. Whitaker, Lijuan Wang, Janna' R. Murray, Jasmine Padilla, Justin Lee, Susan I. Gerber, Stephen Lindstrom, Suxiang Tong
143	EPI_ISL_413617	hCoV-19/USA/CruiseA-12/2020	Homo sapiens	North America / USA	2020-02-20	unknown	Pathogen Discovery, Respiratory Viruses Branch, Division of Viral Diseases, Centers for Dieases Control and Prevention	Ying Tao, Clinton R. Paden, Krista Queen, Anna Uehara, Jing Zhang, Yan Li, Haibin Wang, Shifaq Kamili, Xiaoyan Lu, Brian Lynch, Senthil Kumar K. Sakthivel, Brett L. Whitaker, Lijuan Wang, Janna' R. Murray, Jasmine Padilla, Justin Lee, Susan I. Gerber, Stephen Lindstrom, Suxiang Tong
144	EPI_ISL_413619	hCoV-19/USA/CruiseA-14/2020	Homo sapiens	North America / USA	2020-02-25	unknown	Pathogen Discovery, Respiratory Viruses Branch, Division of Viral Diseases, Centers for Dieases Control and Prevention	Clinton R. Paden, Ying Tao, Krista Queen, Anna Uehara, Jing Zhang, Yan Li, Haibin Wang, Shifaq Kamili, Xiaoyan Lu, Brian Lynch, Senthil Kumar K. Sakthivel, Brett L. Whitaker, Lijuan Wang, Janna' R. Murray, Jasmine Padilla, Justin Lee, Susan I. Gerber, Stephen Lindstrom, Suxiang Tong
145	EPI_ISL_413622	hCoV-19/USA/CruiseA-17/2020	Homo sapiens	North America / USA	2020-02-24	unknown	Pathogen Discovery, Respiratory Viruses Branch, Division of Viral Diseases, Centers for Dieases Control and Prevention	Clinton R. Paden, Ying Tao, Krista Queen, Anna Uehara, Jing Zhang, Yan Li, Haibin Wang, Shifaq Kamili, Xiaoyan Lu, Brian Lynch, Senthil Kumar K. Sakthivel, Brett L. Whitaker, Lijuan Wang, Janna' R. Murray, Jasmine Padilla, Justin Lee, Susan I. Gerber, Stephen Lindstrom, Suxiang Tong
146	EPI_ISL_413647	hCoV-19/Portugal/CV62/2020	Homo sapiens	Europe / Portugal	2020-03-01	Centro Hospital do Porto, E.P.E. - H. Geral de Santo Antonio	Instituto Nacional de Saude (INSA)	Raquel Guiomar, Inês Costa, Pedro Pechirra, Joana Mendonça, Luís Vieira, Helena Ramos, Joana Isidro, Vítor Borges, João Paulo Gomes
147	EPI_ISL_413648	hCoV-19/Portugal/CV63/2020	Homo sapiens	Europe / Portugal	2020-03-01	Centro Hospitalar e Universitário de Sao Joao, Porto	Instituto Nacional de Saude (INSA)	Raquel Guiomar, Inês Costa, Pedro Pechirra, Joana Mendonça, Luís Vieira, João Tiago Guimarães, Joana Isidro, Vítor Borges, João Paulo Gomes
148	EPI_ISL_413691	hCoV-19/China/WF0001/2020	Homo sapiens	Asia / China	2020-01	Weifang Center for Disease Control and Prevention	Weifang Center for Disease Control and Prevention & BGI-Shenzhen	Qing Nie, Xingguang Li, Erik M Volz, Han Fu, Haowei Wang, Xiaoyue Xi, Wei Chen, Dehui Liu, Yingying Chen, Mengmeng Tian, Wei Tan, Junjie Zai, Wanying Sun, Jiandong Li, Junhua Li
148	EPI_ISL_413746	hCoV-19/China/WF0016/2020	Homo sapiens	Asia / China	2020-02	Weifang Center for Disease Control and Prevention	Weifang Center for Disease Control and Prevention & BGI-Shenzhen	Qing Nie, Xingguang Li, Erik M Volz, Han Fu, Haowei Wang, Xiaoyue Xi, Wei Chen, Dehui Liu, Yingying Chen, Mengmeng Tian, Wei Tan, Junjie Zai, Wanying Sun, Jiandong Li, Junhua Li
148	EPI_ISL_413748	hCoV-19/China/WF0018/2020	Homo sapiens	Asia / China	2020-02	Weifang Center for Disease Control and Prevention	Weifang Center for Disease Control and Prevention & BGI-Shenzhen	Qing Nie, Xingguang Li, Erik M Volz, Han Fu, Haowei Wang, Xiaoyue Xi, Wei Chen, Dehui Liu, Yingying Chen, Mengmeng Tian, Wei Tan, Junjie Zai, Wanying Sun, Jiandong Li, Junhua Li
149	EPI_ISL_413692	hCoV-19/China/WF0002/2020	Homo sapiens	Asia / China	2020-01	Weifang Center for Disease Control and Prevention	Weifang Center for Disease Control and Prevention & BGI-Shenzhen	Qing Nie, Xingguang Li, Erik M Volz, Han Fu, Haowei Wang, Xiaoyue Xi, Wei Chen, Dehui Liu, Yingying Chen, Mengmeng Tian, Wei Tan, Junjie Zai, Wanying Sun, Jiandong Li, Junhua Li
149	EPI_ISL_413694	hCoV-19/China/WF0004/2020	Homo sapiens	Asia / China	2020-01	Weifang Center for Disease Control and Prevention	Weifang Center for Disease Control and Prevention & BGI-Shenzhen	Qing Nie, Xingguang Li, Erik M Volz, Han Fu, Haowei Wang, Xiaoyue Xi, Wei Chen, Dehui Liu, Yingying Chen, Mengmeng Tian, Wei Tan, Junjie Zai, Wanying Sun, Jiandong Li, Junhua Li
150	EPI_ISL_413693	hCoV-19/China/WF0003/2020	Homo sapiens	Asia / China	2020-01	Weifang Center for Disease Control and Prevention	Weifang Center for Disease Control and Prevention & BGI-Shenzhen	Qing Nie, Xingguang Li, Erik M Volz, Han Fu, Haowei Wang, Xiaoyue Xi, Wei Chen, Dehui Liu, Yingying Chen, Mengmeng Tian, Wei Tan, Junjie Zai, Wanying Sun, Jiandong Li, Junhua Li
151	EPI_ISL_413697	hCoV-19/China/WF0012/2020	Homo sapiens	Asia / China	2020-02	Weifang Center for Disease Control and Prevention	Weifang Center for Disease Control and Prevention & BGI-Shenzhen	Qing Nie, Xingguang Li, Erik M Volz, Han Fu, Haowei Wang, Xiaoyue Xi, Wei Chen, Dehui Liu, Yingying Chen, Mengmeng Tian, Wei Tan, Junjie Zai, Wanying Sun, Jiandong Li, Junhua Li
151	EPI_ISL_413761	hCoV-19/China/WF0026/2020	Homo sapiens	Asia / China	2020-02	Weifang Center for Disease Control and Prevention	Weifang Center for Disease Control and Prevention & BGI-Shenzhen	Qing Nie, Xingguang Li, Erik M Volz, Han Fu, Haowei Wang, Xiaoyue Xi, Wei Chen, Dehui Liu, Yingying Chen, Mengmeng Tian, Wei Tan, Junjie Zai, Wanying Sun, Jiandong Li, Junhua Li
152	EPI_ISL_413711	hCoV-19/China/WF0014/2020	Homo sapiens	Asia / China	2020-02	Weifang Center for Disease Control and Prevention	Weifang Center for Disease Control and Prevention & BGI-Shenzhen	Qing Nie, Xingguang Li, Erik M Volz, Han Fu, Haowei Wang, Xiaoyue Xi, Wei Chen, Dehui Liu, Yingying Chen, Mengmeng Tian, Wei Tan, Junjie Zai, Wanying Sun, Jiandong Li, Junhua Li
153	EPI_ISL_413749	hCoV-19/China/WF0019/2020	Homo sapiens	Asia / China	2020-02	Weifang Center for Disease Control and Prevention	Weifang Center for Disease Control and Prevention & BGI-Shenzhen	Qing Nie, Xingguang Li, Erik M Volz, Han Fu, Haowei Wang, Xiaoyue Xi, Wei Chen, Dehui Liu, Yingying Chen, Mengmeng Tian, Wei Tan, Junjie Zai, Wanying Sun, Jiandong Li, Junhua Li
154	EPI_ISL_413791	hCoV-19/China/WF0028/2020	Homo sapiens	Asia / China	2020-02	Weifang Center for Disease Control and Prevention	Weifang Center for Disease Control and Prevention & BGI-Shenzhen	Qing Nie, Xingguang Li, Erik M Volz, Han Fu, Haowei Wang, Xiaoyue Xi, Wei Chen, Dehui Liu, Yingying Chen, Mengmeng Tian, Wei Tan, Junjie Zai, Wanying Sun, Jiandong Li, Junhua Li
155	EPI_ISL_413809	hCoV-19/China/WF0029/2020	Homo sapiens	Asia / China	2020-02	Weifang Center for Disease Control and Prevention	Weifang Center for Disease Control and Prevention & BGI-Shenzhen	Qing Nie, Xingguang Li, Erik M Volz, Han Fu, Haowei Wang, Xiaoyue Xi, Wei Chen, Dehui Liu, Yingying Chen, Mengmeng Tian, Wei Tan, Junjie Zai, Wanying Sun, Jiandong Li, Junhua Li
156	EPI_ISL_413854	hCoV-19/Guangdong/2020XN4475-P0042/2020	Homo sapiens	Asia / China / Guangdong	2020-01-30	Guangdong Provincial Institution of Public Health, Guangdong Provinical Center for Disease Control and Prevention	Guangdong Provincial Institution of Public Health	Jing Lu, Louis du Plessis, Liu Zhe, Jiufeng Sun, Sarah François, Huifang Lin, Moritz Kraemer, Jingju Peng, Qianlin Xiong, Runyu Yuan, Lilian Zeng, Pingping Zhou, Chuming Liang, Tao Liu, Wei Li, Juan Su, Huanying Zheng, Kang Min, Song Tie, Bo Peng, Shisong Fang, Wenzhe Su, Kuibiao Li, Ruilin Sun, Ru bai, Xi Tang, Minfeng Liang, Nuno Faria, Josh Quick, Andrew Rambaut, Verity Hill, Wenjun Ma, Nick L…
157	EPI_ISL_413857	hCoV-19/Guangdong/2020XN4448-P0002/2020	Homo sapiens	Asia / China / Guangdong	2020-01-31	Guangdong Provincial Institution of Public Health, Guangdong Provinical Center for Disease Control and Prevention	Guangdong Provincial Institution of Public Health	Jing Lu, Louis du Plessis, Liu Zhe, Jiufeng Sun, Sarah François, Huifang Lin, Moritz Kraemer, Jingju Peng, Qianlin Xiong, Runyu Yuan, Lilian Zeng, Pingping Zhou, Chuming Liang, Tao Liu, Wei Li, Juan Su, Huanying Zheng, Kang Min, Song Tie, Bo Peng, Shisong Fang, Wenzhe Su, Kuibiao Li, Ruilin Sun, Ru bai, Xi Tang, Minfeng Liang, Nuno Faria, Josh Quick, Andrew Rambaut, Verity Hill, Wenjun Ma, Nick L…
158	EPI_ISL_413858	hCoV-19/Guangdong/2020XN4459-P0041/2020	Homo sapiens	Asia / China / Guangdong	2020-01-30	Guangdong Provincial Institution of Public Health, Guangdong Provinical Center for Disease Control and Prevention	Guangdong Provincial Institution of Public Health	Jing Lu, Louis du Plessis, Liu Zhe, Jiufeng Sun, Sarah François, Huifang Lin, Moritz Kraemer, Jingju Peng, Qianlin Xiong, Runyu Yuan, Lilian Zeng, Pingping Zhou, Chuming Liang, Tao Liu, Wei Li, Juan Su, Huanying Zheng, Kang Min, Song Tie, Bo Peng, Shisong Fang, Wenzhe Su, Kuibiao Li, Ruilin Sun, Ru bai, Xi Tang, Minfeng Liang, Nuno Faria, Josh Quick, Andrew Rambaut, Verity Hill, Wenjun Ma, Nick L…
159	EPI_ISL_413861	hCoV-19/Guangdong/GD2020080-P0010/2020	Homo sapiens	Asia / China / Guangdong	2020-02-01	Guangdong Provincial Institution of Public Health, Guangdong Provinical Center for Disease Control and Prevention	Guangdong Provincial Institution of Public Health	Jing Lu, Louis du Plessis, Liu Zhe, Jiufeng Sun, Sarah François, Huifang Lin, Moritz Kraemer, Jingju Peng, Qianlin Xiong, Runyu Yuan, Lilian Zeng, Pingping Zhou, Chuming Liang, Tao Liu, Wei Li, Juan Su, Huanying Zheng, Kang Min, Song Tie, Bo Peng, Shisong Fang, Wenzhe Su, Kuibiao Li, Ruilin Sun, Ru bai, Xi Tang, Minfeng Liang, Nuno Faria, Josh Quick, Andrew Rambaut, Verity Hill, Wenjun Ma, Nick L…
160	EPI_ISL_413863	hCoV-19/Guangdong/GD2020087-P0008/2020	Homo sapiens	Asia / China / Guangdong	2020-02-01	Guangdong Provincial Institution of Public Health, Guangdong Provinical Center for Disease Control and Prevention	Guangdong Provincial Institution of Public Health	Jing Lu, Louis du Plessis, Liu Zhe, Jiufeng Sun, Sarah François, Huifang Lin, Moritz Kraemer, Jingju Peng, Qianlin Xiong, Runyu Yuan, Lilian Zeng, Pingping Zhou, Chuming Liang, Tao Liu, Wei Li, Juan Su, Huanying Zheng, Kang Min, Song Tie, Bo Peng, Shisong Fang, Wenzhe Su, Kuibiao Li, Ruilin Sun, Ru bai, Xi Tang, Minfeng Liang, Nuno Faria, Josh Quick, Andrew Rambaut, Verity Hill, Wenjun Ma, Nick L…
161	EPI_ISL_413928	hCoV-19/USA/CA-CDPH-UC9/2020	Homo sapiens	North America / USA / California / San Francisco	2020-03-05	California Department of Public Health	Chiu Laboratory UCSF-Abbott Viral Diagnostics and Discovery Center	Xianding Deng, Scot Federman, Guixia Yu, Chao-Yang Pan, Hugo Guevara, Alicia Sotomayor-Gonzalez, Allan Gopez, Wei Gu, Steve Miller, Debra A. Wadford, and Charles Y. Chiu
162	EPI_ISL_413931	hCoV-19/USA/UC-CDPH-UC11/2020	Homo sapiens	North America / USA / California / San Francisco	2020-03-05	California Department of Public Health	Chiu Laboratory UCSF-Abbott Viral Diagnostics and Discovery Center University of California, San Francisco	Xianding Deng, Scot Federman, Guixia Yu, Chao-Yang Pan, Hugo Guevara, Alicia Sotomayor-Gonzalez, Allan Gopez, Wei Gu, Steve Miller, Debra A. Wadford, and Charles Y. Chiu
163	EPI_ISL_413996	hCoV-19/Switzerland/TI9486/2020	Homo sapiens	Europe / Switzerland / Tessin	2020-02-24	Laboratoire de Virologie, HUG	Swiss National Reference Centre for Influenza	LAUBSCHER Florian et al.
164	EPI_ISL_413997	hCoV-19/Switzerland/GE3895/2020	Homo sapiens	Europe / Switzerland / Geneva	2020-02-26	Laboratoire de Virologie, HUG	Swiss National Reference Centre for Influenza	LAUBSCHER Florian et al.
165	EPI_ISL_413999	hCoV-19/Switzerland/AG0361/2020	Homo sapiens	Europe / Switzerland / Argovie	2020-02-27	Laboratoire de Virologie, HUG	Swiss National Reference Centre for Influenza	LAUBSCHER Florian et al.
166	EPI_ISL_414012	hCoV-19/England/200990723/2020	Homo sapiens	Europe / United Kingdom / England	2020-02-27	Respiratory Virus Unit, Microbiology Services Colindale, Public Health England	Respiratory Virus Unit, Microbiology Services Colindale, Public Health England	Monica Galiano, Shahjahan Miah, Angie Lackenby, Omolola Akinbami, Tiina Talts, Leena Bhaw, Richard Myers, Steven Platt, Kirstin Edwards, Jonathan Hubb, Joanna Ellis, Maria Zambon
167	EPI_ISL_414014	hCoV-19/Brazil/SPBR-03/2020	Homo sapiens	South America / Brazil / Sao Paulo	2020-03-02	Hospital Israelita Albert Einstein	Instituto Adolfo Lutz, Interdiciplinary Procedures Center, Strategic Laboratory	Claudio Tavares Sacchi, Claudia Regina Gonçalves, Katia Correia dos Santos, Carlos Henrique Camargo, Maria do Carmo Sampaito Tavares Timenetsky, Terezinha Maria de Paiva, Ester Cerdeira Sabino
167	EPI_ISL_414017	hCoV-19/Brazil/SPBR-04/2020	Homo sapiens	South America / Brazil / Sao Paulo	2020-03-04	Hospital São Joaquim Beneficencia Portuguesa	Instituto Adolfo Lutz, Interdiciplinary Procedures Center, Strategic Laboratory	Claudio Tavares Sacchi, Claudia Regina Gonçalves, Fabiana Cristina Pereira dos Santos, Carlos Henrique Camargo, Maria do Carmo Sampaito Tavares Timenetsky, Daniela Bernardes Borges da Silva, Terezinha Maria de Paiva, Ester Cerdeira Sabino
167	EPI_ISL_416028	hCoV-19/Brazil/SPBR-07/2020	Homo sapiens	South America / Brazil / Sao Paulo / Sao Paulo	2020-03-03	National Influenza Center - Instituto Adolfo Lutz	Instituto Adolfo Lutz, Interdiciplinary Procedures Center, Strategic Laboratory	Claudio Tavares Sacchi, Claudia Regina Gonçalves, Carlos Henrique Camargo, Fabiana Cristina Pereira dos Santos, Daniela Bernardes Borges da Silva, Simone Guadagnucci Morillo, Adriano Abbud, Adriana Bugno, Maria do Carmo Sampaio Tavares Timenetsky, Terezinha Maria de Paiva
168	EPI_ISL_414015	hCoV-19/Brazil/SPBR-06/2020	Homo sapiens	South America / Brazil / Sao Paulo / Sao Paulo	2020-02-29	Hospital São Joaquim Beneficencia Portuguesa	Instituto Adolfo Lutz, Interdiciplinary Procedures Center, Strategic Laboratory	Claudio Tavares Sacchi, Claudia Regina Gonçalves, SimoneGuadagnucci Morillo, Carlos Henrique Camargo, Maria do Carmo Sampaito Tavares Timenetsky, Fabiana Cristina Pereira dos Santos Terezinha Maria de Paiva, Ester Cerdeira Sabino
168	EPI_ISL_416658	hCoV-19/USA/WA-UW120/2020	Homo sapiens	North America / USA / Washington	2020-03-11	UW Virology Lab	UW Virology Lab	Pavitra Roychoudhury, Hong Xie, Keith Jerome, Alexander Greninger
168	EPI_ISL_416742	hCoV-19/Czech Republic/ChVir1630/2020	Homo sapiens	Europe / Czech Republic / Prague	2020-02	NRL for Influenza, Centrum Epidemiology and Microbiology of National Institute of Public Health, Czech Republic	Charite Universitaetsmedizin Berlin, Institute of Virology	Victor M Corman, Julia Schneider, Jörn Beheim-Schwarzbach, Talitha Veith, Barbara Muehlemann, Terry Jones, Akexander Nagy, Jaromira Vecerova, Dusan Trnka, Ludmila Novakova, Helena Jirincova, Christian Drosten
168	EPI_ISL_416832	hCoV-19/USA/NY-NYUMC4/2020	Homo sapiens	North America / USA / New York City	2020-03-16	NYU Langone Health	Department of Pathology and Medicine, New York University School of Medicine	John Chen, Dacia Dimartino, Xiaojun Feng, Adriana Heguy, Megan Hogan, Emily Huang, George Jour, Christian Marier, Matt Maurano, Mark Mulligan, Peter Meyn, Marie Samanovic-Golden, Amy Rapkiewicz, Guomiao Shen, Matija Snuderl, Gael Westby, Paul Zappile
168	EPI_ISL_417032	hCoV-19/Australia/QLDID920/2020	Homo sapiens	Oceania / Australia / Queensland / Rockhampton	2020-03-11	Rockhampton Base Hospital	Public Health Virology Laboratory	Bixing Huang, Alyssa Pyke, Amanda De Jong, Andrew Van Den Hurk, Carmel Taylor, David Warrilow, Doris Genge, Elisabeth Gamez, Glen Hewitson, Ian Maxwell Mackay, Inga Sultana, Jamie McMahon, Jean Barcelon, Judy Northill, Mitchell Finger, Natalie Simpson, Neelima Nair, Peter Burtonclay, Peter Moore, Sarah Wheatley, Sean Moody, Sonja Hall-Mendelin, Timothy Gardam, and Frederick Moore
169	EPI_ISL_414016	hCoV-19/Brazil/SPBR-05/2020	Homo sapiens	South America / Brazil / Sao Paulo / Sao Paulo	2020-02-29	Hospital São Joaquim Beneficencia Portuguesa	Instituto Adolfo Lutz, Interdiciplinary Procedures Center, Strategic Laboratory	Claudio Tavares Sacchi, Claudia Regina Gonçalves, Audrey Cilli, Carlos Henrique Camargo, Maria do Carmo Sampaito Tavares Timenetsky, Daniela Bernardes Borges da Silva, Terezinha Maria de Paiva, Ester Cerdeira Sabino
169	EPI_ISL_416031	hCoV-19/Brazil/SPBR-09/2020	Homo sapiens	South America / Brazil / Sao Paulo / Sao Paulo	2020-03-04	National Influenza Center - Instituto Adolfo Lutz	Instituto Adolfo Lutz, Interdiciplinary Procedures Center, Strategic Laboratory	Claudio Tavares Sacchi, Claudia Regina Gonçalves, Carlos Henrique Camargo, Fabiana Cristina Pereira dos Santos, Daniela Bernardes Borges da Silva, Simone Guadagnucci Morillo, Adriano Abbud, Adriana Bugno, Maria do Carmo Sampaio Tavares Timenetsky, Terezinha Maria de Paiva
170	EPI_ISL_414019	hCoV-19/Switzerland/GE3121/2020	Homo sapiens	Europe / Switzerland / Geneva	2020-02-27	Laboratoire de Virologie, HUG	Swiss National Reference Centre for Influenza	LAUBSCHER Florian et al.
170	EPI_ISL_414020	hCoV-19/Switzerland/GE5373/2020	Homo sapiens	Europe / Switzerland / Geneva	2020-02-27	Laboratoire de Virologie, HUG	Swiss National Reference Centre for Influenza	LAUBSCHER Florian et al.
171	EPI_ISL_414023	hCoV-19/Switzerland/VD5615/2020	Homo sapiens	Europe / Switzerland / Vaud	2020-03-01	Laboratoire de Virologie, HUG	Swiss National Reference Centre for Influenza	LAUBSCHER Florian et al.
171	EPI_ISL_415459	hCoV-19/Switzerland/VD0503/2020	Homo sapiens	Europe / Switzerland / Genève	2020-02-29	Hôpitaux universitaires de Genève Laboratoire de Virologie	Hôpitaux universitaires de Genève Laboratoire de Virologie	Laubscher F.
172	EPI_ISL_414027	hCoV-19/Scotland/CVR05/2020	Homo sapiens	Europe / United Kingdom / Scotland	2020-03-04	West of Scotland Specialist Virology Centre, NHSGGC	MRC-University of Glasgow Centre for Virus Research	Emma Thomson, Antonia Ho; Kathy Smollett, Daniel Mair, Stephen Carmichael, Ana da Silva Filipe; Richard Orton, David L Robertson; Alasdair MacLean, Rory Gunson.
173	EPI_ISL_414363	hCoV-19/USA/WA-UW15/2020	Homo sapiens	North America / USA / Washington	2020-03-04	UW Virology Lab	UW Virology Lab	Pavitra Roychoudhury, Hong Xie, Keith Jerome, Alexander Greninger
174	EPI_ISL_414368	hCoV-19/USA/WA-UW20/2020	Homo sapiens	North America / USA / Washington	2020-03-05	UW Virology Lab	UW Virology Lab	Pavitra Roychoudhury, Hong Xie, Keith Jerome, Alexander Greninger
175	EPI_ISL_414414	hCoV-19/Australia/QLD09/2020	Homo sapiens	Oceania / Australia / Queensland / Gold Coast	2020-02-29	Pathology Queensland	Public Health Virology Laboratory	Bixing Huang, Alyssa Pyke, Amanda De Jong, Andrew Van Den Hurk, Carmel Taylor, David Warrilow, Doris Genge, Elisabeth Gamez, Glen Hewitson, Ian Maxwell Mackay, Inga Sultana, Jamie McMahon, Jean Barcelon, Judy Northill, Mitchell Finger, Natalie Simpson, Neelima Nair, Peter Burtonclay, Peter Moore, Sarah Wheatley, Sean Moody, Sonja Hall-Mendelin, Timothy Gardam, and Frederick Moore
176	EPI_ISL_414428	hCoV-19/Netherlands/NoordBrabant_1/2020	Homo sapiens	Europe / Netherlands / Noord Brabant	2020-03-02	Dutch COVID-19 response team	Erasmus Medical Center	David Nieuwenhuijse, Bas Oude Munnink, Reina Sikkema, Claudia Schapendonk, Irina Chestakova, Anne van der Linden, Mark Pronk, Pascal Lexmond, Corien Swaan, Manon Haverkate, Madelief Mollers, Mart Stein, Sandra Kengne Kamga Mobou, Jeroen van Kampen, Jolanda Voermans, Aura Timen, Corine GeurtsvanKessel, Annemiek van der Eijk, Richard Molenkamp, Marion Koopmans, on behalf of the Dutch national COVID…
177	EPI_ISL_414429	hCoV-19/Netherlands/NoordBrabant_3/2020	Homo sapiens	Europe / Netherlands / Noord Brabant	2020-03-02	Dutch COVID-19 response team	Erasmus Medical Center	David Nieuwenhuijse, Bas Oude Munnink, Reina Sikkema, Claudia Schapendonk, Irina Chestakova, Anne van der Linden, Mark Pronk, Pascal Lexmond, Corien Swaan, Manon Haverkate, Madelief Mollers, Mart Stein, Sandra Kengne Kamga Mobou, Jeroen van Kampen, Jolanda Voermans, Aura Timen, Corine GeurtsvanKessel, Annemiek van der Eijk, Richard Molenkamp, Marion Koopmans, on behalf of the Dutch national COVID…
177	EPI_ISL_415498	hCoV-19/Netherlands/NA_9/2020	Homo sapiens	Europe / Netherlands	2020-03-09	Dutch COVID-19 response team	Erasmus Medical Center	David Nieuwenhuijse, Bas Oude Munnink, Reina Sikkema, Claudia Schapendonk, Irina Chestakova, Anne van der Linden, Mark Pronk, Pascal Lexmond, Corien Swaan, Manon Haverkate, Madelief Mollers, Mart Stein, Sandra Kengne Kamga Mobou, Jeroen van Kampen, Jolanda Voermans, Aura Timen, Corine GeurtsvanKessel, Annemiek van der Eijk, Richard Molenkamp, Marion Koopmans, on behalf of the Dutch national COVID…
178	EPI_ISL_414435	hCoV-19/Netherlands/Utrecht_1/2020	Homo sapiens	Europe / Netherlands / Utrecht	2020-03-03	Dutch COVID-19 response team	Erasmus Medical Center	David Nieuwenhuijse, Bas Oude Munnink, Reina Sikkema, Claudia Schapendonk, Irina Chestakova, Anne van der Linden, Mark Pronk, Pascal Lexmond, Corien Swaan, Manon Haverkate, Madelief Mollers, Mart Stein, Sandra Kengne Kamga Mobou, Jeroen van Kampen, Jolanda Voermans, Aura Timen, Corine GeurtsvanKessel, Annemiek van der Eijk, Richard Molenkamp, Marion Koopmans, on behalf of the Dutch national COVID…
179	EPI_ISL_414445	hCoV-19/Netherlands/ZuidHolland_9/2020	Homo sapiens	Europe / Netherlands / Zuid Holland	2020-03-03	Dutch COVID-19 response team	Erasmus Medical Center	David Nieuwenhuijse, Bas Oude Munnink, Reina Sikkema, Claudia Schapendonk, Irina Chestakova, Anne van der Linden, Mark Pronk, Pascal Lexmond, Corien Swaan, Manon Haverkate, Madelief Mollers, Mart Stein, Sandra Kengne Kamga Mobou, Jeroen van Kampen, Jolanda Voermans, Aura Timen, Corine GeurtsvanKessel, Annemiek van der Eijk, Richard Molenkamp, Marion Koopmans, on behalf of the Dutch national COVID…
179	EPI_ISL_415480	hCoV-19/Netherlands/NA_23/2020	Homo sapiens	Europe / Netherlands	2020-03-09	Dutch COVID-19 response team	Erasmus Medical Center	David Nieuwenhuijse, Bas Oude Munnink, Reina Sikkema, Claudia Schapendonk, Irina Chestakova, Anne van der Linden, Mark Pronk, Pascal Lexmond, Corien Swaan, Manon Haverkate, Madelief Mollers, Mart Stein, Sandra Kengne Kamga Mobou, Jeroen van Kampen, Jolanda Voermans, Aura Timen, Corine GeurtsvanKessel, Annemiek van der Eijk, Richard Molenkamp, Marion Koopmans, on behalf of the Dutch national COVID…
180	EPI_ISL_414451	hCoV-19/Netherlands/NoordBrabant_6/2020	Homo sapiens	Europe / Netherlands / Noord Brabant	2020-03-06	Dutch COVID-19 response team	Erasmus Medical Center	David Nieuwenhuijse, Bas Oude Munnink, Reina Sikkema, Claudia Schapendonk, Irina Chestakova, Anne van der Linden, Mark Pronk, Pascal Lexmond, Corien Swaan, Manon Haverkate, Madelief Mollers, Mart Stein, Sandra Kengne Kamga Mobou, Jeroen van Kampen, Jolanda Voermans, Aura Timen, Corine GeurtsvanKessel, Annemiek van der Eijk, Richard Molenkamp, Marion Koopmans, on behalf of the Dutch national COVID…
181	EPI_ISL_414457	hCoV-19/Netherlands/NoordBrabant_17/2020	Homo sapiens	Europe / Netherlands / Noord Brabant	2020-03-06	Dutch COVID-19 response team	Erasmus Medical Center	David Nieuwenhuijse, Bas Oude Munnink, Reina Sikkema, Claudia Schapendonk, Irina Chestakova, Anne van der Linden, Mark Pronk, Pascal Lexmond, Corien Swaan, Manon Haverkate, Madelief Mollers, Mart Stein, Sandra Kengne Kamga Mobou, Jeroen van Kampen, Jolanda Voermans, Aura Timen, Corine GeurtsvanKessel, Annemiek van der Eijk, Richard Molenkamp, Marion Koopmans, on behalf of the Dutch national COVID…
182	EPI_ISL_414468	hCoV-19/Netherlands/ZuidHolland_8/2020	Homo sapiens	Europe / Netherlands / Zuid Holland	2020-03-06	Dutch COVID-19 response team	Erasmus Medical Center	David Nieuwenhuijse, Bas Oude Munnink, Reina Sikkema, Claudia Schapendonk, Irina Chestakova, Anne van der Linden, Mark Pronk, Pascal Lexmond, Corien Swaan, Manon Haverkate, Madelief Mollers, Mart Stein, Sandra Kengne Kamga Mobou, Jeroen van Kampen, Jolanda Voermans, Aura Timen, Corine GeurtsvanKessel, Annemiek van der Eijk, Richard Molenkamp, Marion Koopmans, on behalf of the Dutch national COVID…
183	EPI_ISL_414470	hCoV-19/Netherlands/ZuidHolland_13/2020	Homo sapiens	Europe / Netherlands / Zuid Holland	2020-03-06	Dutch COVID-19 response team	Erasmus Medical Center	David Nieuwenhuijse, Bas Oude Munnink, Reina Sikkema, Claudia Schapendonk, Irina Chestakova, Anne van der Linden, Mark Pronk, Pascal Lexmond, Corien Swaan, Manon Haverkate, Madelief Mollers, Mart Stein, Sandra Kengne Kamga Mobou, Jeroen van Kampen, Jolanda Voermans, Aura Timen, Corine GeurtsvanKessel, Annemiek van der Eijk, Richard Molenkamp, Marion Koopmans, on behalf of the Dutch national COVID…
184	EPI_ISL_414482	hCoV-19/USA/CruiseA-23/2020	Homo sapiens	North America / USA	2020-02-18	unknown	Pathogen Discovery, Respiratory Viruses Branch, Division of Viral Diseases, Centers for Disease Control and Prevention	Krista Queen, Anna Uehara, Ying Tao, Clinton R. Paden, Jing Zhang, Yan Li, Haibin Wang, Shifaq Kamili, Xiaoyan Lu, Brian Lynch, Senthil Kumar K. Sakthivel, Brett L. Whitaker, Lijuan Wang, Janna' R. Murray, Jasmine Padilla, Justin Lee, Susan I. Gerber, Stephen Lindstrom, Suxiang Tong
185	EPI_ISL_414487	hCoV-19/Ireland/COR-20134/2020	Homo sapiens	Europe / Ireland / Cork	2020-03-04	UCD National Virus Reference Laboratory	UCD National Virus Reference Laboratory	Michael Carr, Gabriel Gonzalez, Jonathan Dean, Suzie Coughlan, Alison Murphy, Kevin Byrne, Ken Wolfe, Jeff Connell, Brendan Loftus, Cillian F De Gascun
186	EPI_ISL_414509	hCoV-19/Germany/NRW-09/2020	Homo sapiens	Europe / Germany / North Rhine Westphalia / Heinsberg District	2020-02-28	Center of Medical Microbiology, Virology, and Hospital Hygiene, University of Duesseldorf	Center of Medical Microbiology, Virology, and Hospital Hygiene, University of Duesseldorf	Ortwin Adams, Marcel Andree, Alexander Dilthey, Torsten Feldt, Sandra Hauka, Torsten Houwaart, Björn-Erik Jensen, Detlef Kindgen-Milles, Malte Kohns Vasconcelos, Klaus Pfeffer, Tina Senff, Daniel Strelow, Jörg Timm, Andreas Walker, Tobias Wienemann
187	EPI_ISL_414510	hCoV-19/Shanghai/SH01/2020	Homo sapiens	Asia / China / Shanghai	2020-02-02	unknown	Key Laboratory of Medical Molecular Virology (MOE/NHC/CAMS)	Zhang,R., Yi,Z., Wang,Y., Teng,Z., Xu,W., Song,W., Cai,X., Sun,Z., Gu,C., Zhou,Y., Chen,H., Ye,R., Han,W., Zhu,Y., Feng,F., Fang,F., Li,C., Zhang,X., Qu,D., Fu,C., Xie,Y. and Yuan,Z.
188	EPI_ISL_414511	hCoV-19/Japan/TKYE6182/2020	Homo sapiens	Asia / Japan	2020-01	unknown	Ryota Kumagai Tokyo Metropolitan Institute of Public Health	Kumagai,R., Yoshida,I., Nagashima,M., Chiba,T. and Sadamasu,K.
189	EPI_ISL_414520	hCoV-19/Germany/BavPat2/2020	Homo sapiens	Europe / Germany / Munich	2020-03-02	Bundeswehr Institute of Microbiology	Bundeswehr Institute of Microbiology	Mathias C Walter, Markus H Antwerpen and Roman Wölfel
190	EPI_ISL_414521	hCoV-19/Germany/BavPat3/2020	Homo sapiens	Europe / Germany / Munich	2020-03-02	Bundeswehr Institute of Microbiology	Bundeswehr Institute of Microbiology	Mathias C Walter, Markus H Antwerpen and Roman Wölfel
191	EPI_ISL_414523	hCoV-19/England/200990660/2020	Homo sapiens	Europe / United Kingdom / England	2020-02-27	Respiratory Virus Unit, Microbiology Services Colindale, Public Health England	Respiratory Virus Unit, Microbiology Services Colindale, Public Health England	Monica Galiano, Shahjahan Miah, Angie Lackenby, Omolola Akinbami, Tiina Talts, Leena Bhaw, Richard Myers, Steven Platt, Kirstin Edwards, Jonathan Hubb, Joanna Ellis, Maria Zambon
191	EPI_ISL_414526	hCoV-19/England/201040141/2020	Homo sapiens	Europe / United Kingdom / England	2020-03-03	Respiratory Virus Unit, Microbiology Services Colindale, Public Health England	Respiratory Virus Unit, Microbiology Services Colindale, Public Health England	Monica Galiano, Shahjahan Miah, Angie Lackenby, Omolola Akinbami, Tiina Talts, Leena Bhaw, Richard Myers, Steven Platt, Kirstin Edwards, Jonathan Hubb, Joanna Ellis, Maria Zambon
192	EPI_ISL_414525	hCoV-19/England/201040081/2020	Homo sapiens	Europe / United Kingdom / England	2020-03-02	Respiratory Virus Unit, Microbiology Services Colindale, Public Health England	Respiratory Virus Unit, Microbiology Services Colindale, Public Health England	Monica Galiano, Shahjahan Miah, Angie Lackenby, Omolola Akinbami, Tiina Talts, Leena Bhaw, Richard Myers, Steven Platt, Kirstin Edwards, Jonathan Hubb, Joanna Ellis, Maria Zambon
193	EPI_ISL_414545	hCoV-19/Netherlands/NoordBrabant_36/2020	Homo sapiens	Europe / Netherlands / Noord Brabant	2020-03-03	Dutch COVID-19 response team	Erasmus Medical Center	David Nieuwenhuijse, Bas Oude Munnink, Reina Sikkema, Claudia Schapendonk, Irina Chestakova, Anne van der Linden, Mark Pronk, Pascal Lexmond, Corien Swaan, Manon Haverkate, Madelief Mollers, Mart Stein, Sandra Kengne Kamga Mobou, Jeroen van Kampen, Jolanda Voermans, Aura Timen, Corine GeurtsvanKessel, Annemiek van der Eijk, Richard Molenkamp, Marion Koopmans, on behalf of the Dutch national COVID…
193	EPI_ISL_414557	hCoV-19/Netherlands/ZuidHolland_15/2020	Homo sapiens	Europe / Netherlands / Zuid Holland	2020-03-08	Dutch COVID-19 response team	Erasmus Medical Center	David Nieuwenhuijse, Bas Oude Munnink, Reina Sikkema, Claudia Schapendonk, Irina Chestakova, Anne van der Linden, Mark Pronk, Pascal Lexmond, Corien Swaan, Manon Haverkate, Madelief Mollers, Mart Stein, Sandra Kengne Kamga Mobou, Jeroen van Kampen, Jolanda Voermans, Aura Timen, Corine GeurtsvanKessel, Annemiek van der Eijk, Richard Molenkamp, Marion Koopmans, on behalf of the Dutch national COVID…
193	EPI_ISL_414561	hCoV-19/Netherlands/ZuidHolland_19/2020	Homo sapiens	Europe / Netherlands / Zuid Holland	2020-03-05	Dutch COVID-19 response team	Erasmus Medical Center	David Nieuwenhuijse, Bas Oude Munnink, Reina Sikkema, Claudia Schapendonk, Irina Chestakova, Anne van der Linden, Mark Pronk, Pascal Lexmond, Corien Swaan, Manon Haverkate, Madelief Mollers, Mart Stein, Sandra Kengne Kamga Mobou, Jeroen van Kampen, Jolanda Voermans, Aura Timen, Corine GeurtsvanKessel, Annemiek van der Eijk, Richard Molenkamp, Marion Koopmans, on behalf of the Dutch national COVID…
194	EPI_ISL_414549	hCoV-19/Netherlands/NoordHolland_2/2020	Homo sapiens	Europe / Netherlands / Noord Holland	2020-03-03	Dutch COVID-19 response team	Erasmus Medical Center	David Nieuwenhuijse, Bas Oude Munnink, Reina Sikkema, Claudia Schapendonk, Irina Chestakova, Anne van der Linden, Mark Pronk, Pascal Lexmond, Corien Swaan, Manon Haverkate, Madelief Mollers, Mart Stein, Sandra Kengne Kamga Mobou, Jeroen van Kampen, Jolanda Voermans, Aura Timen, Corine GeurtsvanKessel, Annemiek van der Eijk, Richard Molenkamp, Marion Koopmans, on behalf of the Dutch national COVID…
195	EPI_ISL_414552	hCoV-19/Netherlands/Utrecht_13/2020	Homo sapiens	Europe / Netherlands / Utrecht	2020-03-07	Dutch COVID-19 response team	Erasmus Medical Center	David Nieuwenhuijse, Bas Oude Munnink, Reina Sikkema, Claudia Schapendonk, Irina Chestakova, Anne van der Linden, Mark Pronk, Pascal Lexmond, Corien Swaan, Manon Haverkate, Madelief Mollers, Mart Stein, Sandra Kengne Kamga Mobou, Jeroen van Kampen, Jolanda Voermans, Aura Timen, Corine GeurtsvanKessel, Annemiek van der Eijk, Richard Molenkamp, Marion Koopmans, on behalf of the Dutch national COVID…
195	EPI_ISL_414564	hCoV-19/Netherlands/ZuidHolland_22/2020	Homo sapiens	Europe / Netherlands / Zuid Holland	2020-03-08	Dutch COVID-19 response team	Erasmus Medical Center	David Nieuwenhuijse, Bas Oude Munnink, Reina Sikkema, Claudia Schapendonk, Irina Chestakova, Anne van der Linden, Mark Pronk, Pascal Lexmond, Corien Swaan, Manon Haverkate, Madelief Mollers, Mart Stein, Sandra Kengne Kamga Mobou, Jeroen van Kampen, Jolanda Voermans, Aura Timen, Corine GeurtsvanKessel, Annemiek van der Eijk, Richard Molenkamp, Marion Koopmans, on behalf of the Dutch national COVID…
196	EPI_ISL_414554	hCoV-19/Netherlands/Utrecht_15/2020	Homo sapiens	Europe / Netherlands / Utrecht	2020-03-08	Dutch COVID-19 response team	Erasmus Medical Center	David Nieuwenhuijse, Bas Oude Munnink, Reina Sikkema, Claudia Schapendonk, Irina Chestakova, Anne van der Linden, Mark Pronk, Pascal Lexmond, Corien Swaan, Manon Haverkate, Madelief Mollers, Mart Stein, Sandra Kengne Kamga Mobou, Jeroen van Kampen, Jolanda Voermans, Aura Timen, Corine GeurtsvanKessel, Annemiek van der Eijk, Richard Molenkamp, Marion Koopmans, on behalf of the Dutch national COVID…
197	EPI_ISL_414555	hCoV-19/Netherlands/Utrecht_16/2020	Homo sapiens	Europe / Netherlands / Utrecht	2020-03-08	Dutch COVID-19 response team	Erasmus Medical Center	David Nieuwenhuijse, Bas Oude Munnink, Reina Sikkema, Claudia Schapendonk, Irina Chestakova, Anne van der Linden, Mark Pronk, Pascal Lexmond, Corien Swaan, Manon Haverkate, Madelief Mollers, Mart Stein, Sandra Kengne Kamga Mobou, Jeroen van Kampen, Jolanda Voermans, Aura Timen, Corine GeurtsvanKessel, Annemiek van der Eijk, Richard Molenkamp, Marion Koopmans, on behalf of the Dutch national COVID…
198	EPI_ISL_414558	hCoV-19/Netherlands/ZuidHolland_16/2020	Homo sapiens	Europe / Netherlands / Zuid Holland	2020-03-06	Dutch COVID-19 response team	Erasmus Medical Center	David Nieuwenhuijse, Bas Oude Munnink, Reina Sikkema, Claudia Schapendonk, Irina Chestakova, Anne van der Linden, Mark Pronk, Pascal Lexmond, Corien Swaan, Manon Haverkate, Madelief Mollers, Mart Stein, Sandra Kengne Kamga Mobou, Jeroen van Kampen, Jolanda Voermans, Aura Timen, Corine GeurtsvanKessel, Annemiek van der Eijk, Richard Molenkamp, Marion Koopmans, on behalf of the Dutch national COVID…
199	EPI_ISL_414559	hCoV-19/Netherlands/ZuidHolland_17/2020	Homo sapiens	Europe / Netherlands / Zuid Holland	2020-03-07	Dutch COVID-19 response team	Erasmus Medical Center	David Nieuwenhuijse, Bas Oude Munnink, Reina Sikkema, Claudia Schapendonk, Irina Chestakova, Anne van der Linden, Mark Pronk, Pascal Lexmond, Corien Swaan, Manon Haverkate, Madelief Mollers, Mart Stein, Sandra Kengne Kamga Mobou, Jeroen van Kampen, Jolanda Voermans, Aura Timen, Corine GeurtsvanKessel, Annemiek van der Eijk, Richard Molenkamp, Marion Koopmans, on behalf of the Dutch national COVID…
200	EPI_ISL_414562	hCoV-19/Netherlands/ZuidHolland_20/2020	Homo sapiens	Europe / Netherlands / Zuid Holland	2020-03-03	Dutch COVID-19 response team	Erasmus Medical Center	David Nieuwenhuijse, Bas Oude Munnink, Reina Sikkema, Claudia Schapendonk, Irina Chestakova, Anne van der Linden, Mark Pronk, Pascal Lexmond, Corien Swaan, Manon Haverkate, Madelief Mollers, Mart Stein, Sandra Kengne Kamga Mobou, Jeroen van Kampen, Jolanda Voermans, Aura Timen, Corine GeurtsvanKessel, Annemiek van der Eijk, Richard Molenkamp, Marion Koopmans, on behalf of the Dutch national COVID…
201	EPI_ISL_414577	hCoV-19/Chile/Talca-1/2020	Homo sapiens	South America / Chile / Talca	2020-03-02	Hospital de Talca, Chile	Instituto de Salud Publica de Chile	Andrés E. Castillo, Bárbara Parra, Paz Tapia, Alejandra Acevedo, Jaime Lagos, Winston Andrade, Loredana Arata, Gabriel Leal, Gisselle Barra, Carolina Tambley, Javier Tognarelli, Patricia Bustos, Soledad Ulloa, Rodrigo Fasce, Jorge Fernández.
202	EPI_ISL_414579	hCoV-19/Chile/Santiago-1/2020	Homo sapiens	South America / Chile / Santiago	2020-03-03	Clinica Alemana de Santiago, Chile	Instituto de Salud Publica de Chile	Andrés E. Castillo, Bárbara Parra, Paz Tapia, Alejandra Acevedo, Jaime Lagos, Winston Andrade, Loredana Arata, Gabriel Leal, Gisselle Barra, Carolina Tambley, Javier Tognarelli, Patricia Bustos, Soledad Ulloa, Rodrigo Fasce, Jorge Fernández.
203	EPI_ISL_414580	hCoV-19/Chile/Santiago-2/2020	Homo sapiens	South America / Chile / Santiago	2020-03-05	Clinica Santa Maria, Santiago, Chile	Instituto de Salud Publica de Chile	Andrés E. Castillo, Bárbara Parra, Paz Tapia, Alejandra Acevedo, Jaime Lagos, Winston Andrade, Loredana Arata, Gabriel Leal, Gisselle Barra, Carolina Tambley, Javier Tognarelli, Patricia Bustos, Soledad Ulloa, Rodrigo Fasce, Jorge Fernández.
204	EPI_ISL_414589	hCoV-19/USA/MN2-MDH2/2020	Homo sapiens	North America / USA / Minnesota	2020-03-07	Minnesota Department of Health, Public Health Laboratory	Minnesota Department of Health, Public Health Laboratory	Matt Plumb, Jake Garfin and Xiong Wang
205	EPI_ISL_414590	hCoV-19/USA/MN3-MDH3/2020	Homo sapiens	North America / USA / Minnesota	2020-03-09	Minnesota Department of Health, Public Health Laboratory	Minnesota Department of Health, Public Health Laboratory	Matt Plumb, Jake Garfin and Xiong Wang
206	EPI_ISL_414591	hCoV-19/USA/WA-UW22/2020	Homo sapiens	North America / USA / Washington / Kirkland	2020-03-06	UW Virology Lab	UW Virology Lab	Pavitra Roychoudhury, Hong Xie, Keith Jerome, Alexander Greninger
207	EPI_ISL_414592	hCoV-19/USA/WA-UW23/2020	Homo sapiens	North America / USA / Washington / Tacoma	2020-03-06	UW Virology Lab	UW Virology Lab	Pavitra Roychoudhury, Hong Xie, Keith Jerome, Alexander Greninger
208	EPI_ISL_414595	hCoV-19/USA/WA-UW26/2020	Homo sapiens	North America / USA / Washington / Kirkland	2020-03-05	UW Virology Lab	UW Virology Lab	Pavitra Roychoudhury, Hong Xie, Keith Jerome, Alexander Greninger
209	EPI_ISL_414600	hCoV-19/France/GE1583/2020	Homo sapiens	Europe / France / Grand-Est / Strasbourg	2020-02-26	Laboratoire de Virologie Institut de Virologie - INSERM U 1109 Hôpitaux Universitaires de Strasbourg	National Reference Center for Viruses of Respiratory Infections, Institut Pasteur, Paris	Mélnie Albert, Marion Barbet, Sylvie Behillil, Méline Bizard, Angela Brisebarre, Flora Donati Vincent Enouf, Maud Vanpeene, Sylvie van der Werf, Samira Fafi-Kremer
210	EPI_ISL_414601	hCoV-19/France/N1620/2020	Homo sapiens	Europe / France / Normandie / Rouen	2020-02-27	"Centre Hositalier Universitaire de Rouen Laboratoire de Virologie"	National Reference Center for Viruses of Respiratory Infections, Institut Pasteur, Paris	Mélnie Albert, Marion Barbet, Sylvie Behillil, Méline Bizard, Angela Brisebarre, Flora Donati Vincent Enouf, Maud Vanpeene, Sylvie van der Werf, Jean-Christophe Plantier
211	EPI_ISL_414618	hCoV-19/USA/WA-UW31/2020	Homo sapiens	North America / USA	2020-03-08	UW Virology Lab	UW Virology Lab	Pavitra Roychoudhury, Hong Xie, Keith Jerome, Alexander Greninger
212	EPI_ISL_414623	hCoV-19/France/GE1583/2020	Homo sapiens	Europe / France / Grand-Est / Strasbourg	2020-02-25	Laboratoire de Virologie Institut de Virologie - INSERM U 1109 Hôpitaux Universitaires de Strasbourg	National Reference Center for Viruses of Respiratory Infections, Institut Pasteur, Paris	Mélnie Albert, Marion Barbet, Sylvie Behillil, Méline Bizard, Angela Brisebarre, Flora Donati Vincent Enouf, Maud Vanpeene, Sylvie van der Werf, Samira Fafi-Kremer
213	EPI_ISL_414624	hCoV-19/France/N1620/2020	Homo sapiens	Europe / France / Normandie / Rouen	2020-02-26	Centre Hositalier Universitaire de Rouen Laboratoire de Virologie	National Reference Center for Viruses of Respiratory Infections, Institut Pasteur, Paris	Mélnie Albert, Marion Barbet, Sylvie Behillil, Méline Bizard, Angela Brisebarre, Flora Donati Vincent Enouf, Maud Vanpeene, Sylvie van der Werf, Jean-Christophe Plantier
214	EPI_ISL_414625	hCoV-19/France/PL1643/2020	Homo sapiens	Europe / France / Pays de la Loire / Nantes	2020-02-26	Centre Hospitalier Régional Universitaire de Nantes Laboratoire de Virologie	National Reference Center for Viruses of Respiratory Infections, Institut Pasteur, Paris	Mélnie Albert, Marion Barbet, Sylvie Behillil, Méline Bizard, Angela Brisebarre, Flora Donati Vincent Enouf, Maud Vanpeene, Sylvie van der Werf, Marianne Coste-Burel
215	EPI_ISL_414626	hCoV-19/France/HF1684/2020	Homo sapiens	Europe / France / Hauts de France / Crépy en Valois	2020-02-29	unknown	National Reference Center for Viruses of Respiratory Infections, Institut Pasteur, Paris	Mélnie Albert, Marion Barbet, Sylvie Behillil, Méline Bizard, Angela Brisebarre, Flora Donati Vincent Enouf, Maud Vanpeene, Sylvie van der Werf
216	EPI_ISL_414627	hCoV-19/France/HF1795/2020	Homo sapiens	Europe / France / Hauts de France / Compiègne	2020-03-02	Centre Hospitalier Compiègne Laboratoire de Biologie	National Reference Center for Viruses of Respiratory Infections, Institut Pasteur, Paris	Mélnie Albert, Marion Barbet, Sylvie Behillil, Méline Bizard, Angela Brisebarre, Flora Donati Vincent Enouf, Maud Vanpeene, Sylvie van der Werf, Raulin Olivia
217	EPI_ISL_414629	hCoV-19/France/HF1870/2020	Homo sapiens	Europe / France / Hauts de France / Compiègne	2020-03-03	Centre Hospitalier Compiègne Laboratoire de Biologie	National Reference Center for Viruses of Respiratory Infections, Institut Pasteur, Paris	Mélnie Albert, Marion Barbet, Sylvie Behillil, Méline Bizard, Angela Brisebarre, Flora Donati Vincent Enouf, Maud Vanpeene, Sylvie van der Werf, Raulin Olivia
218	EPI_ISL_414630	hCoV-19/France/HF1871/2020	Homo sapiens	Europe / France / Hauts de France / Compiègne	2020-03-03	Centre Hospitalier Compiègne Laboratoire de Biologie	National Reference Center for Viruses of Respiratory Infections, Institut Pasteur, Paris	Mélnie Albert, Marion Barbet, Sylvie Behillil, Méline Bizard, Angela Brisebarre, Flora Donati Vincent Enouf, Maud Vanpeene, Sylvie van der Werf, Raulin Olivia
219	EPI_ISL_414631	hCoV-19/France/GE1973/2020	Homo sapiens	Europe / France / Grand-Est / Reims	2020-03-04	Hôpital Robert Debré Laboratoire de Virologie	National Reference Center for Viruses of Respiratory Infections, Institut Pasteur, Paris	Mélnie Albert, Marion Barbet, Sylvie Behillil, Méline Bizard, Angela Brisebarre, Flora Donati Vincent Enouf, Maud Vanpeene, Sylvie van der Werf, Laurent Andreoletti
220	EPI_ISL_414632	hCoV-19/France/GE1977/2020	Homo sapiens	Europe / France / Grand-Est / Reims	2020-03-04	Hôpital Robert Debré Laboratoire de Virologie	National Reference Center for Viruses of Respiratory Infections, Institut Pasteur, Paris	Mélnie Albert, Marion Barbet, Sylvie Behillil, Méline Bizard, Angela Brisebarre, Flora Donati Vincent Enouf, Maud Vanpeene, Sylvie van der Werf, Laurent Andreoletti
221	EPI_ISL_414633	hCoV-19/France/IDF1980/2020	Homo sapiens	Europe / France / Ile-de-France / Pontoise	2020-03-04	Centre Hospitalier René Dubois Laboratoire de Microbiologie - Bât A	National Reference Center for Viruses of Respiratory Infections, Institut Pasteur, Paris	Mélnie Albert, Marion Barbet, Sylvie Behillil, Méline Bizard, Angela Brisebarre, Flora Donati Vincent Enouf, Maud Vanpeene, Sylvie van der Werf, Pascale Martres
222	EPI_ISL_414635	hCoV-19/France/HF1988/2020	Homo sapiens	Europe / France / Hauts de France / Compiègne	2020-03-04	Centre Hospitalier Compiègne Laboratoire de Biologie	National Reference Center for Viruses of Respiratory Infections, Institut Pasteur, Paris	Mélnie Albert, Marion Barbet, Sylvie Behillil, Méline Bizard, Angela Brisebarre, Flora Donati Vincent Enouf, Maud Vanpeene, Sylvie van der Werf, Raulin Olivia
223	EPI_ISL_414637	hCoV-19/France/HF1993/2020	Homo sapiens	Europe / France / Hauts de France / Compiègne	2020-03-04	Centre Hospitalier Compiègne Laboratoire de Biologie	National Reference Center for Viruses of Respiratory Infections, Institut Pasteur, Paris	Mélnie Albert, Marion Barbet, Sylvie Behillil, Méline Bizard, Angela Brisebarre, Flora Donati Vincent Enouf, Maud Vanpeene, Sylvie van der Werf, Raulin Olivia
224	EPI_ISL_414638	hCoV-19/France/HF1995/2020	Homo sapiens	Europe / France / Hauts de France / Compiègne	2020-03-04	Centre Hospitalier Compiègne Laboratoire de Biologie	National Reference Center for Viruses of Respiratory Infections, Institut Pasteur, Paris	Mélnie Albert, Marion Barbet, Sylvie Behillil, Méline Bizard, Angela Brisebarre, Flora Donati Vincent Enouf, Maud Vanpeene, Sylvie van der Werf, Raulin Olivia
225	EPI_ISL_414641	hCoV-19/Finland/FIN-313/2020	Homo sapiens	Europe / Finland	2020-03-05	Department of Virology and Immunology, University of Helsinki and Helsinki University Hospital, Huslab Finland	Department of Virology, Faculty of Medicine, University of Helsinki, Helsinki, Finland	Teemu Smura, Hannimari Kallio-Kokko, Olli Vapalahti
226	EPI_ISL_414642	hCoV-19/Finland/FIN-455/2020	Homo sapiens	Europe / Finland	2020-03-08	Department of Virology and Immunology, University of Helsinki and Helsinki University Hospital, Huslab Finland	Department of Virology, Faculty of Medicine, University of Helsinki, Helsinki, Finland	Teemu Smura, Hannimari Kallio-Kokko, Olli Vapalahti
227	EPI_ISL_414643	hCoV-19/Finland/FIN-508/2020	Homo sapiens	Europe / Finland	2020-03-07	Department of Virology and Immunology, University of Helsinki and Helsinki University Hospital, Huslab Finland	Department of Virology, Faculty of Medicine, University of Helsinki, Helsinki, Finland	Teemu Smura, Hannimari Kallio-Kokko, Olli Vapalahti
228	EPI_ISL_414646	hCoV-19/Finland/FIN-266/2020	Homo sapiens	Europe / Finland	2020-03-04	Department of Virology and Immunology, University of Helsinki and Helsinki University Hospital, Huslab Finland	Department of Virology, Faculty of Medicine, University of Helsinki, Helsinki, Finland	Teemu Smura, Hannimari Kallio-Kokko, Olli Vapalahti
229	EPI_ISL_414648	hCoV-19/USA/CA-PC101P/2020	Homo sapiens	North America / USA / California / San Diego County	2020-03-11	Andersen Lab, The Scripps Research Institute	Andersen Lab, The Scripps Research Institute	Mark Zeller, Catie Anderson, Emily Spender, Sarah Topol, Raphaelle Klitting, Refugio Robles-Sikisaka, Karthik Gangavarapu, Laura Nicholson, Kristian Andersen
230	EPI_ISL_414663	hCoV-19/Guangzhou/GZMU0016/2020	Homo sapiens	Asia / China / Guangdong / Guangzhou	2020-02-25	State Key Laboratory of Respiratory Disease, National Clinical Research Center for Respiratory Disease, Guangzhou Institute of Respiratory Health, the First Affiliated Hospital of Guangzhou Medical University	the First Affiliated Hospital of Guangzhou Medical University & BGI-Shenzhen	Zhao et al
231	EPI_ISL_414688	hCoV-19/Guangzhou/GZMU0042/2020	Homo sapiens	Asia / China / Guangdong / Guangzhou	2020-02-25	State Key Laboratory of Respiratory Disease, National Clinical Research Center for Respiratory Disease, Guangzhou Institute of Respiratory Health, the First Affiliated Hospital of Guangzhou Medical University	The First Affiliated Hospital of Guangzhou Medical University & BGI-Shenzhen	Zhao et al
232	EPI_ISL_414692	hCoV-19/Guangzhou/GZMU0014/2020	Homo sapiens	Asia / China / Guangdong / Guangzhou	2020-02-25	State Key Laboratory of Respiratory Disease, National Clinical Research Center for Respiratory Disease, Guangzhou Institute of Respiratory Health, the First Affiliated Hospital of Guangzhou Medical University	The First Affiliated Hospital of Guangzhou Medical University & BGI-Shenzhen	Zhao et al
233	EPI_ISL_414938	hCoV-19/Shandong/LY005/2020	Homo sapiens	Asia / China / Shandong	2020-01-24	Shandong Provincial Center for Disease Control and Prevention	Beijing Institute of Microbiology and Epidemiology	Xiao-Lin Jiang, Xiao-Li Zhang, Xiang-Na Zhao, Cun-Bao Li, Jie Lei, Zeng-Qiang Kou, Wen-Kui Sun, Yang Hang, Feng Gao, Sheng-Xiang Ji, Can-Fang Lin, Bo Pang, Ming-Xiao Yao, Guo-Lin Wang, Lin Yao, Li-Jun Duan, Xiao Wei, Dian-Ming Kang, Mai-Juan Ma
234	EPI_ISL_414940	hCoV-19/Shandong/LY007/2020	Homo sapiens	Asia / China / Shandong	2020-01-25	Shandong Provincial Center for Disease Control and Prevention	Beijing Institute of Microbiology and Epidemiology	Xiao-Lin Jiang, Xiao-Li Zhang, Xiang-Na Zhao, Cun-Bao Li, Jie Lei, Zeng-Qiang Kou, Wen-Kui Sun, Yang Hang, Feng Gao, Sheng-Xiang Ji, Can-Fang Lin, Bo Pang, Ming-Xiao Yao, Guo-Lin Wang, Lin Yao, Li-Jun Duan, Xiao Wei, Dian-Ming Kang, Mai-Juan Ma
235	EPI_ISL_414941	hCoV-19/Shandong/LY008/2020	Homo sapiens	Asia / China / Shandong	2020-01-30	Shandong Provincial Center for Disease Control and Prevention	Beijing Institute of Microbiology and Epidemiology	Xiao-Lin Jiang, Xiao-Li Zhang, Xiang-Na Zhao, Cun-Bao Li, Jie Lei, Zeng-Qiang Kou, Wen-Kui Sun, Yang Hang, Feng Gao, Sheng-Xiang Ji, Can-Fang Lin, Bo Pang, Ming-Xiao Yao, Guo-Lin Wang, Lin Yao, Li-Jun Duan, Xiao Wei, Dian-Ming Kang, Mai-Juan Ma
236	EPI_ISL_415153	hCoV-19/Belgium/VLM-03011/2020	Homo sapiens	Europe / Belgium / Huldenberg	2020-03-03	KU Leuven, Clinical and Epidemiological Virology	KU Leuven, Clinical and Epidemiological Virology	Bert Vanmechelen, Joan Marti-Carreras, Tony Wawina, Marc Van Ranst, Piet Maes
237	EPI_ISL_415154	hCoV-19/Belgium/BM-03012/2020	Homo sapiens	Europe / Belgium / Kraainem	2020-03-01	KU Leuven, Clincal and Epidemiological Virology	KU Leuven, Clincal and Epidemiological Virology	Bert Vanmechelen, Joan Marti-Careras, Tony Wawina, Marc Van Ranst, Piet Maes.
238	EPI_ISL_415155	hCoV-19/Belgium/VAG-03013/2020	Homo sapiens	Europe / Belgium / Huldenberg	2020-03-01	KU Leuven, Clinical and Epidemiological Virology	KU Leuven, Clinical and Epidemiological Virology	Bert Vanmechelen, Joan Marti-Carreras, Tony Wawina, Marc Van Ranst, Piet Maes
239	EPI_ISL_415156	hCoV-19/Belgium/SH-03014/2020	Homo sapiens	Europe / Belgium / Huldenberg	2020-03-01	KU Leuven, Clinical and Epidemiological Virology	KU Leuven, Clinical and Epidemiological Virology	Bert Vanmechelen, Joan Marti-Carreras, Tony Wawina, Piet Maes
240	EPI_ISL_415157	hCoV-19/Belgium/BC-03016/2020	Homo sapiens	Europe / Belgium / Sint-Niklaas	2020-03-01	KU Leuven, Clinical and Epidemiological Virology	KU Leuven, Clinical and Epidemiological Virology	Bert Vanmechelen, Joan Marti-Carreras, Tony Wawina, Piet Maes
241	EPI_ISL_415158	hCoV-19/Belgium/QKJ-03015/2020	Homo sapiens	Europe / Belgium / Brussels	2020-03-01	KU Leuven, Clinical and Epidemiological Virology	KU Leuven, Clinical and Epidemiological Virology	Bert Vanmechelen, Joan Marti-Carreras, Tony Wawina, Piet Maes
242	EPI_ISL_415159	hCoV-19/Belgium/BA-02291/2020	Homo sapiens	Europe / Belgium / Leuven	2020-02-29	KU Leuven, Clinical and Epidemiological Virology	KU Leuven, Clinical and Epidemiological Virology	Bert Vanmechelen, Joan Marti-Carreras, Tony Wawina, Piet Maes
243	EPI_ISL_415454	hCoV-19/Switzerland/GE1422/2020	Homo sapiens	Europe / Switzerland	2020-02-28	Hôpitaux universitaires de Genève Laboratoire de Virologie	Hôpitaux universitaires de Genève Laboratoire de Virologie	Laubscher F.
244	EPI_ISL_415456	hCoV-19/Switzerland/BE6651/2020	Homo sapiens	Europe / Switzerland	2020-02-29	Hôpitaux universitaires de Genève Laboratoire de Virologie	Hôpitaux universitaires de Genève Laboratoire de Virologie	Laubscher F.
245	EPI_ISL_415457	hCoV-19/Switzerland/AG7120/2020	Homo sapiens	Europe / Switzerland	2020-02-29	Hôpitaux universitaires de Genève Laboratoire de Virologie	Hôpitaux universitaires de Genève Laboratoire de Virologie	Laubscher F.
245	EPI_ISL_416743	hCoV-19/Czech Republic/ChVir1912/2020	Homo sapiens	Europe / Czech Republic / Prague	2020-03	NRL for Influenza, Centrum Epidemiology and Microbiology of National Institute of Public Health, Czech Republic	Charite Universitaetsmedizin Berlin, Institute of Virology	Victor M Corman, Julia Schneider, Jörn Beheim-Schwarzbach, Talitha Veith, Barbara Muehlemann, Terry Jones, Akexander Nagy, Jaromira Vecerova, Dusan Trnka, Ludmila Novakova, Helena Jirincova, Christian Drosten
246	EPI_ISL_415458	hCoV-19/Switzerland/GE8102/2020	Homo sapiens	Europe / Switzerland	2020-03-01	Hôpitaux universitaires de Genève Laboratoire de Virologie	Hôpitaux universitaires de Genève Laboratoire de Virologie	Laubscher F.
246	EPI_ISL_416035	hCoV-19/Brazil/SPBR-13/2020	Homo sapiens	South America / Brazil / Sao Paulo / Sao Paulo	2020-03-05	National Influenza Center - Instituto Adolfo Lutz	Instituto Adolfo Lutz, Interdiciplinary Procedures Center, Strategic Laboratory	Claudio Tavares Sacchi, Claudia Regina Gonçalves, Carlos Henrique Camargo, Erica Valessa Ramos Gomes, Fabiana Cristina Pereira dos Santos, Daniela Bernardes Borges da Silva, Simone Guadagnucci Morillo, Adriano Abbud, Adriana Bugno, Maria do Carmo Sampaio Tavares Timenetsky, Terezinha Maria de Paiva
247	EPI_ISL_415460	hCoV-19/Netherlands/Flevoland_1/2020	Homo sapiens	Europe / Netherlands / Flevoland	2020-03-09	Dutch COVID-19 response team	Erasmus Medical Center	David Nieuwenhuijse, Bas Oude Munnink, Reina Sikkema, Claudia Schapendonk, Irina Chestakova, Anne van der Linden, Mark Pronk, Pascal Lexmond, Corien Swaan, Manon Haverkate, Madelief Mollers, Mart Stein, Sandra Kengne Kamga Mobou, Jeroen van Kampen, Jolanda Voermans, Aura Timen, Corine GeurtsvanKessel, Annemiek van der Eijk, Richard Molenkamp, Marion Koopmans, on behalf of the Dutch national COVID…
247	EPI_ISL_415465	hCoV-19/Netherlands/NA_1/2020	Homo sapiens	Europe / Netherlands	2020-03-10	Dutch COVID-19 response team	Erasmus Medical Center	David Nieuwenhuijse, Bas Oude Munnink, Reina Sikkema, Claudia Schapendonk, Irina Chestakova, Anne van der Linden, Mark Pronk, Pascal Lexmond, Corien Swaan, Manon Haverkate, Madelief Mollers, Mart Stein, Sandra Kengne Kamga Mobou, Jeroen van Kampen, Jolanda Voermans, Aura Timen, Corine GeurtsvanKessel, Annemiek van der Eijk, Richard Molenkamp, Marion Koopmans, on behalf of the Dutch national COVID…
247	EPI_ISL_415466	hCoV-19/Netherlands/NA_10/2020	Homo sapiens	Europe / Netherlands	2020-03-09	Dutch COVID-19 response team	Erasmus Medical Center	David Nieuwenhuijse, Bas Oude Munnink, Reina Sikkema, Claudia Schapendonk, Irina Chestakova, Anne van der Linden, Mark Pronk, Pascal Lexmond, Corien Swaan, Manon Haverkate, Madelief Mollers, Mart Stein, Sandra Kengne Kamga Mobou, Jeroen van Kampen, Jolanda Voermans, Aura Timen, Corine GeurtsvanKessel, Annemiek van der Eijk, Richard Molenkamp, Marion Koopmans, on behalf of the Dutch national COVID…
247	EPI_ISL_415469	hCoV-19/Netherlands/NA_13/2020	Homo sapiens	Europe / Netherlands	2020-03-10	Dutch COVID-19 response team	Erasmus Medical Center	David Nieuwenhuijse, Bas Oude Munnink, Reina Sikkema, Claudia Schapendonk, Irina Chestakova, Anne van der Linden, Mark Pronk, Pascal Lexmond, Corien Swaan, Manon Haverkate, Madelief Mollers, Mart Stein, Sandra Kengne Kamga Mobou, Jeroen van Kampen, Jolanda Voermans, Aura Timen, Corine GeurtsvanKessel, Annemiek van der Eijk, Richard Molenkamp, Marion Koopmans, on behalf of the Dutch national COVID…
247	EPI_ISL_415515	hCoV-19/Netherlands/NoordBrabant_59/2020	Homo sapiens	Europe / Netherlands / Noord Brabant	2020-03-11	Dutch COVID-19 response team	Erasmus Medical Center	David Nieuwenhuijse, Bas Oude Munnink, Reina Sikkema, Claudia Schapendonk, Irina Chestakova, Anne van der Linden, Mark Pronk, Pascal Lexmond, Corien Swaan, Manon Haverkate, Madelief Mollers, Mart Stein, Sandra Kengne Kamga Mobou, Jeroen van Kampen, Jolanda Voermans, Aura Timen, Corine GeurtsvanKessel, Annemiek van der Eijk, Richard Molenkamp, Marion Koopmans, on behalf of the Dutch national COVID…
248	EPI_ISL_415461	hCoV-19/Netherlands/Gelderland_1/2020	Homo sapiens	Europe / Netherlands / Gelderland	2020-03-10	Dutch COVID-19 response team	Erasmus Medical Center	David Nieuwenhuijse, Bas Oude Munnink, Reina Sikkema, Claudia Schapendonk, Irina Chestakova, Anne van der Linden, Mark Pronk, Pascal Lexmond, Corien Swaan, Manon Haverkate, Madelief Mollers, Mart Stein, Sandra Kengne Kamga Mobou, Jeroen van Kampen, Jolanda Voermans, Aura Timen, Corine GeurtsvanKessel, Annemiek van der Eijk, Richard Molenkamp, Marion Koopmans, on behalf of the Dutch national COVID…
248	EPI_ISL_415526	hCoV-19/Netherlands/Utrecht_17/2020	Homo sapiens	Europe / Netherlands / Utrecht	2020-03-10	Dutch COVID-19 response team	Erasmus Medical Center	David Nieuwenhuijse, Bas Oude Munnink, Reina Sikkema, Claudia Schapendonk, Irina Chestakova, Anne van der Linden, Mark Pronk, Pascal Lexmond, Corien Swaan, Manon Haverkate, Madelief Mollers, Mart Stein, Sandra Kengne Kamga Mobou, Jeroen van Kampen, Jolanda Voermans, Aura Timen, Corine GeurtsvanKessel, Annemiek van der Eijk, Richard Molenkamp, Marion Koopmans, on behalf of the Dutch national COVID…
249	EPI_ISL_415462	hCoV-19/Netherlands/Gelderland_2/2020	Homo sapiens	Europe / Netherlands / Gelderland	2020-03-09	Dutch COVID-19 response team	Erasmus Medical Center	David Nieuwenhuijse, Bas Oude Munnink, Reina Sikkema, Claudia Schapendonk, Irina Chestakova, Anne van der Linden, Mark Pronk, Pascal Lexmond, Corien Swaan, Manon Haverkate, Madelief Mollers, Mart Stein, Sandra Kengne Kamga Mobou, Jeroen van Kampen, Jolanda Voermans, Aura Timen, Corine GeurtsvanKessel, Annemiek van der Eijk, Richard Molenkamp, Marion Koopmans, on behalf of the Dutch national COVID…
249	EPI_ISL_415518	hCoV-19/Netherlands/NoordBrabant_62/2020	Homo sapiens	Europe / Netherlands / Noord Brabant	2020	Dutch COVID-19 response team	Erasmus Medical Center	David Nieuwenhuijse, Bas Oude Munnink, Reina Sikkema, Claudia Schapendonk, Irina Chestakova, Anne van der Linden, Mark Pronk, Pascal Lexmond, Corien Swaan, Manon Haverkate, Madelief Mollers, Mart Stein, Sandra Kengne Kamga Mobou, Jeroen van Kampen, Jolanda Voermans, Aura Timen, Corine GeurtsvanKessel, Annemiek van der Eijk, Richard Molenkamp, Marion Koopmans, on behalf of the Dutch national COVID…
249	EPI_ISL_415520	hCoV-19/Netherlands/NoordBrabant_64/2020	Homo sapiens	Europe / Netherlands / Noord Brabant	2020	Dutch COVID-19 response team	Erasmus Medical Center	David Nieuwenhuijse, Bas Oude Munnink, Reina Sikkema, Claudia Schapendonk, Irina Chestakova, Anne van der Linden, Mark Pronk, Pascal Lexmond, Corien Swaan, Manon Haverkate, Madelief Mollers, Mart Stein, Sandra Kengne Kamga Mobou, Jeroen van Kampen, Jolanda Voermans, Aura Timen, Corine GeurtsvanKessel, Annemiek van der Eijk, Richard Molenkamp, Marion Koopmans, on behalf of the Dutch national COVID…
250	EPI_ISL_415464	hCoV-19/Netherlands/Limburg_7/2020	Homo sapiens	Europe / Netherlands / Limburg	2020	Dutch COVID-19 response team	Erasmus Medical Center	David Nieuwenhuijse, Bas Oude Munnink, Reina Sikkema, Claudia Schapendonk, Irina Chestakova, Anne van der Linden, Mark Pronk, Pascal Lexmond, Corien Swaan, Manon Haverkate, Madelief Mollers, Mart Stein, Sandra Kengne Kamga Mobou, Jeroen van Kampen, Jolanda Voermans, Aura Timen, Corine GeurtsvanKessel, Annemiek van der Eijk, Richard Molenkamp, Marion Koopmans, on behalf of the Dutch national COVID…
251	EPI_ISL_415467	hCoV-19/Netherlands/NA_11/2020	Homo sapiens	Europe / Netherlands	2020-03-10	Dutch COVID-19 response team	Erasmus Medical Center	David Nieuwenhuijse, Bas Oude Munnink, Reina Sikkema, Claudia Schapendonk, Irina Chestakova, Anne van der Linden, Mark Pronk, Pascal Lexmond, Corien Swaan, Manon Haverkate, Madelief Mollers, Mart Stein, Sandra Kengne Kamga Mobou, Jeroen van Kampen, Jolanda Voermans, Aura Timen, Corine GeurtsvanKessel, Annemiek van der Eijk, Richard Molenkamp, Marion Koopmans, on behalf of the Dutch national COVID…
251	EPI_ISL_415483	hCoV-19/Netherlands/NA_26/2020	Homo sapiens	Europe / Netherlands	2020-03-09	Dutch COVID-19 response team	Erasmus Medical Center	David Nieuwenhuijse, Bas Oude Munnink, Reina Sikkema, Claudia Schapendonk, Irina Chestakova, Anne van der Linden, Mark Pronk, Pascal Lexmond, Corien Swaan, Manon Haverkate, Madelief Mollers, Mart Stein, Sandra Kengne Kamga Mobou, Jeroen van Kampen, Jolanda Voermans, Aura Timen, Corine GeurtsvanKessel, Annemiek van der Eijk, Richard Molenkamp, Marion Koopmans, on behalf of the Dutch national COVID…
252	EPI_ISL_415468	hCoV-19/Netherlands/NA_12/2020	Homo sapiens	Europe / Netherlands	2020-03-10	Dutch COVID-19 response team	Erasmus Medical Center	David Nieuwenhuijse, Bas Oude Munnink, Reina Sikkema, Claudia Schapendonk, Irina Chestakova, Anne van der Linden, Mark Pronk, Pascal Lexmond, Corien Swaan, Manon Haverkate, Madelief Mollers, Mart Stein, Sandra Kengne Kamga Mobou, Jeroen van Kampen, Jolanda Voermans, Aura Timen, Corine GeurtsvanKessel, Annemiek van der Eijk, Richard Molenkamp, Marion Koopmans, on behalf of the Dutch national COVID…
252	EPI_ISL_415511	hCoV-19/Netherlands/NoordBrabant_55/2020	Homo sapiens	Europe / Netherlands / Noord Brabant	2020-03-09	Dutch COVID-19 response team	Erasmus Medical Center	David Nieuwenhuijse, Bas Oude Munnink, Reina Sikkema, Claudia Schapendonk, Irina Chestakova, Anne van der Linden, Mark Pronk, Pascal Lexmond, Corien Swaan, Manon Haverkate, Madelief Mollers, Mart Stein, Sandra Kengne Kamga Mobou, Jeroen van Kampen, Jolanda Voermans, Aura Timen, Corine GeurtsvanKessel, Annemiek van der Eijk, Richard Molenkamp, Marion Koopmans, on behalf of the Dutch national COVID…
252	EPI_ISL_415530	hCoV-19/Netherlands/ZuidHolland_26/2020	Homo sapiens	Europe / Netherlands / Zuid Holland	2020-03-09	Dutch COVID-19 response team	Erasmus Medical Center	David Nieuwenhuijse, Bas Oude Munnink, Reina Sikkema, Claudia Schapendonk, Irina Chestakova, Anne van der Linden, Mark Pronk, Pascal Lexmond, Corien Swaan, Manon Haverkate, Madelief Mollers, Mart Stein, Sandra Kengne Kamga Mobou, Jeroen van Kampen, Jolanda Voermans, Aura Timen, Corine GeurtsvanKessel, Annemiek van der Eijk, Richard Molenkamp, Marion Koopmans, on behalf of the Dutch national COVID…
253	EPI_ISL_415471	hCoV-19/Netherlands/NA_15/2020	Homo sapiens	Europe / Netherlands	2020-03-11	Dutch COVID-19 response team	Erasmus Medical Center	David Nieuwenhuijse, Bas Oude Munnink, Reina Sikkema, Claudia Schapendonk, Irina Chestakova, Anne van der Linden, Mark Pronk, Pascal Lexmond, Corien Swaan, Manon Haverkate, Madelief Mollers, Mart Stein, Sandra Kengne Kamga Mobou, Jeroen van Kampen, Jolanda Voermans, Aura Timen, Corine GeurtsvanKessel, Annemiek van der Eijk, Richard Molenkamp, Marion Koopmans, on behalf of the Dutch national COVID…
254	EPI_ISL_415472	hCoV-19/Netherlands/NA_16/2020	Homo sapiens	Europe / Netherlands	2020-03-11	Dutch COVID-19 response team	Erasmus Medical Center	David Nieuwenhuijse, Bas Oude Munnink, Reina Sikkema, Claudia Schapendonk, Irina Chestakova, Anne van der Linden, Mark Pronk, Pascal Lexmond, Corien Swaan, Manon Haverkate, Madelief Mollers, Mart Stein, Sandra Kengne Kamga Mobou, Jeroen van Kampen, Jolanda Voermans, Aura Timen, Corine GeurtsvanKessel, Annemiek van der Eijk, Richard Molenkamp, Marion Koopmans, on behalf of the Dutch national COVID…
255	EPI_ISL_415473	hCoV-19/Netherlands/NA_17/2020	Homo sapiens	Europe / Netherlands	2020-03-09	Dutch COVID-19 response team	Erasmus Medical Center	David Nieuwenhuijse, Bas Oude Munnink, Reina Sikkema, Claudia Schapendonk, Irina Chestakova, Anne van der Linden, Mark Pronk, Pascal Lexmond, Corien Swaan, Manon Haverkate, Madelief Mollers, Mart Stein, Sandra Kengne Kamga Mobou, Jeroen van Kampen, Jolanda Voermans, Aura Timen, Corine GeurtsvanKessel, Annemiek van der Eijk, Richard Molenkamp, Marion Koopmans, on behalf of the Dutch national COVID…
255	EPI_ISL_415474	hCoV-19/Netherlands/NA_18/2020	Homo sapiens	Europe / Netherlands	2020-03-09	Dutch COVID-19 response team	Erasmus Medical Center	David Nieuwenhuijse, Bas Oude Munnink, Reina Sikkema, Claudia Schapendonk, Irina Chestakova, Anne van der Linden, Mark Pronk, Pascal Lexmond, Corien Swaan, Manon Haverkate, Madelief Mollers, Mart Stein, Sandra Kengne Kamga Mobou, Jeroen van Kampen, Jolanda Voermans, Aura Timen, Corine GeurtsvanKessel, Annemiek van der Eijk, Richard Molenkamp, Marion Koopmans, on behalf of the Dutch national COVID…
255	EPI_ISL_415499	hCoV-19/Netherlands/NoordBrabant_41/2020	Homo sapiens	Europe / Netherlands / Noord Brabant	2020	Dutch COVID-19 response team	Erasmus Medical Center	David Nieuwenhuijse, Bas Oude Munnink, Reina Sikkema, Claudia Schapendonk, Irina Chestakova, Anne van der Linden, Mark Pronk, Pascal Lexmond, Corien Swaan, Manon Haverkate, Madelief Mollers, Mart Stein, Sandra Kengne Kamga Mobou, Jeroen van Kampen, Jolanda Voermans, Aura Timen, Corine GeurtsvanKessel, Annemiek van der Eijk, Richard Molenkamp, Marion Koopmans, on behalf of the Dutch national COVID…
256	EPI_ISL_415475	hCoV-19/Netherlands/NA_19/2020	Homo sapiens	Europe / Netherlands	2020-03-12	Dutch COVID-19 response team	Erasmus Medical Center	David Nieuwenhuijse, Bas Oude Munnink, Reina Sikkema, Claudia Schapendonk, Irina Chestakova, Anne van der Linden, Mark Pronk, Pascal Lexmond, Corien Swaan, Manon Haverkate, Madelief Mollers, Mart Stein, Sandra Kengne Kamga Mobou, Jeroen van Kampen, Jolanda Voermans, Aura Timen, Corine GeurtsvanKessel, Annemiek van der Eijk, Richard Molenkamp, Marion Koopmans, on behalf of the Dutch national COVID…
257	EPI_ISL_415476	hCoV-19/Netherlands/NA_2/2020	Homo sapiens	Europe / Netherlands	2020-03-10	Dutch COVID-19 response team	Erasmus Medical Center	David Nieuwenhuijse, Bas Oude Munnink, Reina Sikkema, Claudia Schapendonk, Irina Chestakova, Anne van der Linden, Mark Pronk, Pascal Lexmond, Corien Swaan, Manon Haverkate, Madelief Mollers, Mart Stein, Sandra Kengne Kamga Mobou, Jeroen van Kampen, Jolanda Voermans, Aura Timen, Corine GeurtsvanKessel, Annemiek van der Eijk, Richard Molenkamp, Marion Koopmans, on behalf of the Dutch national COVID…
258	EPI_ISL_415478	hCoV-19/Netherlands/NA_21/2020	Homo sapiens	Europe / Netherlands	2020-03-08	Dutch COVID-19 response team	Erasmus Medical Center	David Nieuwenhuijse, Bas Oude Munnink, Reina Sikkema, Claudia Schapendonk, Irina Chestakova, Anne van der Linden, Mark Pronk, Pascal Lexmond, Corien Swaan, Manon Haverkate, Madelief Mollers, Mart Stein, Sandra Kengne Kamga Mobou, Jeroen van Kampen, Jolanda Voermans, Aura Timen, Corine GeurtsvanKessel, Annemiek van der Eijk, Richard Molenkamp, Marion Koopmans, on behalf of the Dutch national COVID…
259	EPI_ISL_415481	hCoV-19/Netherlands/NA_24/2020	Homo sapiens	Europe / Netherlands	2020-03-08	Dutch COVID-19 response team	Erasmus Medical Center	David Nieuwenhuijse, Bas Oude Munnink, Reina Sikkema, Claudia Schapendonk, Irina Chestakova, Anne van der Linden, Mark Pronk, Pascal Lexmond, Corien Swaan, Manon Haverkate, Madelief Mollers, Mart Stein, Sandra Kengne Kamga Mobou, Jeroen van Kampen, Jolanda Voermans, Aura Timen, Corine GeurtsvanKessel, Annemiek van der Eijk, Richard Molenkamp, Marion Koopmans, on behalf of the Dutch national COVID…
260	EPI_ISL_415482	hCoV-19/Netherlands/NA_25/2020	Homo sapiens	Europe / Netherlands	2020-03-09	Dutch COVID-19 response team	Erasmus Medical Center	David Nieuwenhuijse, Bas Oude Munnink, Reina Sikkema, Claudia Schapendonk, Irina Chestakova, Anne van der Linden, Mark Pronk, Pascal Lexmond, Corien Swaan, Manon Haverkate, Madelief Mollers, Mart Stein, Sandra Kengne Kamga Mobou, Jeroen van Kampen, Jolanda Voermans, Aura Timen, Corine GeurtsvanKessel, Annemiek van der Eijk, Richard Molenkamp, Marion Koopmans, on behalf of the Dutch national COVID…
261	EPI_ISL_415485	hCoV-19/Netherlands/NA_28/2020	Homo sapiens	Europe / Netherlands	2020-03-12	Dutch COVID-19 response team	Erasmus Medical Center	David Nieuwenhuijse, Bas Oude Munnink, Reina Sikkema, Claudia Schapendonk, Irina Chestakova, Anne van der Linden, Mark Pronk, Pascal Lexmond, Corien Swaan, Manon Haverkate, Madelief Mollers, Mart Stein, Sandra Kengne Kamga Mobou, Jeroen van Kampen, Jolanda Voermans, Aura Timen, Corine GeurtsvanKessel, Annemiek van der Eijk, Richard Molenkamp, Marion Koopmans, on behalf of the Dutch national COVID…
262	EPI_ISL_415486	hCoV-19/Netherlands/NA_29/2020	Homo sapiens	Europe / Netherlands	2020-03-13	Dutch COVID-19 response team	Erasmus Medical Center	David Nieuwenhuijse, Bas Oude Munnink, Reina Sikkema, Claudia Schapendonk, Irina Chestakova, Anne van der Linden, Mark Pronk, Pascal Lexmond, Corien Swaan, Manon Haverkate, Madelief Mollers, Mart Stein, Sandra Kengne Kamga Mobou, Jeroen van Kampen, Jolanda Voermans, Aura Timen, Corine GeurtsvanKessel, Annemiek van der Eijk, Richard Molenkamp, Marion Koopmans, on behalf of the Dutch national COVID…
263	EPI_ISL_415487	hCoV-19/Netherlands/NA_30/2020	Homo sapiens	Europe / Netherlands	2020-03-13	Dutch COVID-19 response team	Erasmus Medical Center	David Nieuwenhuijse, Bas Oude Munnink, Reina Sikkema, Claudia Schapendonk, Irina Chestakova, Anne van der Linden, Mark Pronk, Pascal Lexmond, Corien Swaan, Manon Haverkate, Madelief Mollers, Mart Stein, Sandra Kengne Kamga Mobou, Jeroen van Kampen, Jolanda Voermans, Aura Timen, Corine GeurtsvanKessel, Annemiek van der Eijk, Richard Molenkamp, Marion Koopmans, on behalf of the Dutch national COVID…
264	EPI_ISL_415488	hCoV-19/Netherlands/NA_31/2020	Homo sapiens	Europe / Netherlands	2020-03-13	Dutch COVID-19 response team	Erasmus Medical Center	David Nieuwenhuijse, Bas Oude Munnink, Reina Sikkema, Claudia Schapendonk, Irina Chestakova, Anne van der Linden, Mark Pronk, Pascal Lexmond, Corien Swaan, Manon Haverkate, Madelief Mollers, Mart Stein, Sandra Kengne Kamga Mobou, Jeroen van Kampen, Jolanda Voermans, Aura Timen, Corine GeurtsvanKessel, Annemiek van der Eijk, Richard Molenkamp, Marion Koopmans, on behalf of the Dutch national COVID…
265	EPI_ISL_415491	hCoV-19/Netherlands/NA_34/2020	Homo sapiens	Europe / Netherlands	2020-03-07	Dutch COVID-19 response team	Erasmus Medical Center	David Nieuwenhuijse, Bas Oude Munnink, Reina Sikkema, Claudia Schapendonk, Irina Chestakova, Anne van der Linden, Mark Pronk, Pascal Lexmond, Corien Swaan, Manon Haverkate, Madelief Mollers, Mart Stein, Sandra Kengne Kamga Mobou, Jeroen van Kampen, Jolanda Voermans, Aura Timen, Corine GeurtsvanKessel, Annemiek van der Eijk, Richard Molenkamp, Marion Koopmans, on behalf of the Dutch national COVID…
266	EPI_ISL_415492	hCoV-19/Netherlands/NA_35/2020	Homo sapiens	Europe / Netherlands	2020-03-10	Dutch COVID-19 response team	Erasmus Medical Center	David Nieuwenhuijse, Bas Oude Munnink, Reina Sikkema, Claudia Schapendonk, Irina Chestakova, Anne van der Linden, Mark Pronk, Pascal Lexmond, Corien Swaan, Manon Haverkate, Madelief Mollers, Mart Stein, Sandra Kengne Kamga Mobou, Jeroen van Kampen, Jolanda Voermans, Aura Timen, Corine GeurtsvanKessel, Annemiek van der Eijk, Richard Molenkamp, Marion Koopmans, on behalf of the Dutch national COVID…
267	EPI_ISL_415495	hCoV-19/Netherlands/NA_6/2020	Homo sapiens	Europe / Netherlands	2020-03-10	Dutch COVID-19 response team	Erasmus Medical Center	David Nieuwenhuijse, Bas Oude Munnink, Reina Sikkema, Claudia Schapendonk, Irina Chestakova, Anne van der Linden, Mark Pronk, Pascal Lexmond, Corien Swaan, Manon Haverkate, Madelief Mollers, Mart Stein, Sandra Kengne Kamga Mobou, Jeroen van Kampen, Jolanda Voermans, Aura Timen, Corine GeurtsvanKessel, Annemiek van der Eijk, Richard Molenkamp, Marion Koopmans, on behalf of the Dutch national COVID…
268	EPI_ISL_415503	hCoV-19/Netherlands/NoordBrabant_46/2020	Homo sapiens	Europe / Netherlands / Noord Brabant	2020-03-11	Dutch COVID-19 response team	Erasmus Medical Center	David Nieuwenhuijse, Bas Oude Munnink, Reina Sikkema, Claudia Schapendonk, Irina Chestakova, Anne van der Linden, Mark Pronk, Pascal Lexmond, Corien Swaan, Manon Haverkate, Madelief Mollers, Mart Stein, Sandra Kengne Kamga Mobou, Jeroen van Kampen, Jolanda Voermans, Aura Timen, Corine GeurtsvanKessel, Annemiek van der Eijk, Richard Molenkamp, Marion Koopmans, on behalf of the Dutch national COVID…
269	EPI_ISL_415512	hCoV-19/Netherlands/NoordBrabant_56/2020	Homo sapiens	Europe / Netherlands / Noord Brabant	2020-03-09	Dutch COVID-19 response team	Erasmus Medical Center	David Nieuwenhuijse, Bas Oude Munnink, Reina Sikkema, Claudia Schapendonk, Irina Chestakova, Anne van der Linden, Mark Pronk, Pascal Lexmond, Corien Swaan, Manon Haverkate, Madelief Mollers, Mart Stein, Sandra Kengne Kamga Mobou, Jeroen van Kampen, Jolanda Voermans, Aura Timen, Corine GeurtsvanKessel, Annemiek van der Eijk, Richard Molenkamp, Marion Koopmans, on behalf of the Dutch national COVID…
270	EPI_ISL_415525	hCoV-19/Netherlands/NoordHolland_3/2020	Homo sapiens	Europe / Netherlands / Noord Holland	2020-03-12	Dutch COVID-19 response team	Erasmus Medical Center	David Nieuwenhuijse, Bas Oude Munnink, Reina Sikkema, Claudia Schapendonk, Irina Chestakova, Anne van der Linden, Mark Pronk, Pascal Lexmond, Corien Swaan, Manon Haverkate, Madelief Mollers, Mart Stein, Sandra Kengne Kamga Mobou, Jeroen van Kampen, Jolanda Voermans, Aura Timen, Corine GeurtsvanKessel, Annemiek van der Eijk, Richard Molenkamp, Marion Koopmans, on behalf of the Dutch national COVID…
271	EPI_ISL_415527	hCoV-19/Netherlands/Utrecht_18/2020	Homo sapiens	Europe / Netherlands / Utrecht	2020-03-12	Dutch COVID-19 response team	Erasmus Medical Center	David Nieuwenhuijse, Bas Oude Munnink, Reina Sikkema, Claudia Schapendonk, Irina Chestakova, Anne van der Linden, Mark Pronk, Pascal Lexmond, Corien Swaan, Manon Haverkate, Madelief Mollers, Mart Stein, Sandra Kengne Kamga Mobou, Jeroen van Kampen, Jolanda Voermans, Aura Timen, Corine GeurtsvanKessel, Annemiek van der Eijk, Richard Molenkamp, Marion Koopmans, on behalf of the Dutch national COVID…
272	EPI_ISL_415531	hCoV-19/Netherlands/ZuidHolland_27/2020	Homo sapiens	Europe / Netherlands / Zuid Holland	2020-03-09	Dutch COVID-19 response team	Erasmus Medical Center	David Nieuwenhuijse, Bas Oude Munnink, Reina Sikkema, Claudia Schapendonk, Irina Chestakova, Anne van der Linden, Mark Pronk, Pascal Lexmond, Corien Swaan, Manon Haverkate, Madelief Mollers, Mart Stein, Sandra Kengne Kamga Mobou, Jeroen van Kampen, Jolanda Voermans, Aura Timen, Corine GeurtsvanKessel, Annemiek van der Eijk, Richard Molenkamp, Marion Koopmans, on behalf of the Dutch national COVID…
273	EPI_ISL_415532	hCoV-19/Netherlands/ZuidHolland_28/2020	Homo sapiens	Europe / Netherlands / Zuid Holland	2020-03-09	Dutch COVID-19 response team	Erasmus Medical Center	David Nieuwenhuijse, Bas Oude Munnink, Reina Sikkema, Claudia Schapendonk, Irina Chestakova, Anne van der Linden, Mark Pronk, Pascal Lexmond, Corien Swaan, Manon Haverkate, Madelief Mollers, Mart Stein, Sandra Kengne Kamga Mobou, Jeroen van Kampen, Jolanda Voermans, Aura Timen, Corine GeurtsvanKessel, Annemiek van der Eijk, Richard Molenkamp, Marion Koopmans, on behalf of the Dutch national COVID…
274	EPI_ISL_415535	hCoV-19/Netherlands/ZuidHolland_31/2020	Homo sapiens	Europe / Netherlands / Zuid Holland	2020-03-12	Dutch COVID-19 response team	Erasmus Medical Center	David Nieuwenhuijse, Bas Oude Munnink, Reina Sikkema, Claudia Schapendonk, Irina Chestakova, Anne van der Linden, Mark Pronk, Pascal Lexmond, Corien Swaan, Manon Haverkate, Madelief Mollers, Mart Stein, Sandra Kengne Kamga Mobou, Jeroen van Kampen, Jolanda Voermans, Aura Timen, Corine GeurtsvanKessel, Annemiek van der Eijk, Richard Molenkamp, Marion Koopmans, on behalf of the Dutch national COVID…
275	EPI_ISL_415539	hCoV-19/USA/UPHL-01/2020	Homo sapiens	North America / USA / Utah	2020-03-13	Utah Public Health Laboratory	Utah Public Health Laboratory	Erin Young, Kelly Oakeson
276	EPI_ISL_415543	hCoV-19/USA/UPHL-05/2020	Homo sapiens	North America / USA / Utah	2020-03-13	Utah Public Health Laboratory	Utah Public Health Laboratory	Erin Young, Kelly Oakeson
276	EPI_ISL_415544	hCoV-19/USA/UPHL-06/2020	Homo sapiens	North America / USA / Utah	2020-03-13	Utah Public Health Laboratory	Utah Public Health Laboratory	Erin Young, Kelly Oakeson
277	EPI_ISL_415581	hCoV-19/Canada/BC_02421/2020	Homo sapiens	North America / Canada / British Columbia	2020-03-01	BCCDC Public Health Laboratory	BCCDC Public Health Laboratory	Harrigan, Prystajecky, Krajden, Lee, Kamelian, Lapointe, Choi, Hoang, Sekirov, Levett, Tyson, Snutch, Loman, Quick, Li, Gilmour
278	EPI_ISL_415583	hCoV-19/Canada/BC_40860/2020	Homo sapiens	North America / Canada / British Columbia	2020-03-03	BCCDC Public Health Laboratory	BCCDC Public Health Laboratory	Harrigan, Prystajecky, Krajden, Lee, Kamelian, Lapointe, Choi, Hoang, Sekirov, Levett, Tyson, Snutch, Loman, Quick, Li, Gilmour
279	EPI_ISL_415591	hCoV-19/USA/WA-UW63/2020	Homo sapiens	North America / USA / Washington	2020-03-10	UW Virology Lab	UW Virology Lab	Pavitra Roychoudhury, Hong Xie, Keith Jerome, Alexander Greninger
280	EPI_ISL_415594	hCoV-19/USA/WA-UW66/2020	Homo sapiens	North America / USA / Washington	2020-03-10	UW Virology Lab	UW Virology Lab	Pavitra Roychoudhury, Hong Xie, Keith Jerome, Alexander Greninger
281	EPI_ISL_415595	hCoV-19/USA/WA-UW67/2020	Homo sapiens	North America / USA / Washington	2020-03-09	UW Virology Lab	UW Virology Lab	Pavitra Roychoudhury, Hong Xie, Keith Jerome, Alexander Greninger
282	EPI_ISL_415596	hCoV-19/USA/WA-UW68/2020	Homo sapiens	North America / USA / Washington	2020-03-09	UW Virology Lab	UW Virology Lab	Pavitra Roychoudhury, Hong Xie, Keith Jerome, Alexander Greninger
283	EPI_ISL_415597	hCoV-19/USA/WA-UW69/2020	Homo sapiens	North America / USA / Washington / Seattle	2020-03-10	UW Virology Lab	UW Virology Lab	Pavitra Roychoudhury, Hong Xie, Keith Jerome, Alexander Greninger
284	EPI_ISL_415598	hCoV-19/USA/WA-UW70/2020	Homo sapiens	North America / USA / Washington	2020-03-10	UW Virology Lab	UW Virology Lab	Pavitra Roychoudhury, Hong Xie, Keith Jerome, Alexander Greninger
285	EPI_ISL_415601	hCoV-19/USA/WA-UW73/2020	Homo sapiens	North America / USA / Washington	2020-03-10	UW Virology Lab	UW Virology Lab	Pavitra Roychoudhury, Hong Xie, Keith Jerome, Alexander Greninger
286	EPI_ISL_415602	hCoV-19/USA/WA-UW74/2020	Homo sapiens	North America / USA / Washington / Seattle	2020-03-10	UW Virology Lab	UW Virology Lab	Pavitra Roychoudhury, Hong Xie, Keith Jerome, Alexander Greninger
287	EPI_ISL_415603	hCoV-19/USA/WA-UW75/2020	Homo sapiens	North America / USA / Washington / Seattle	2020-03-10	UW Virology Lab	UW Virology Lab	Pavitra Roychoudhury, Hong Xie, Keith Jerome, Alexander Greninger
288	EPI_ISL_415604	hCoV-19/USA/WA-UW76/2020	Homo sapiens	North America / USA / Washington	2020-03-10	UW Virology Lab	UW Virology Lab	Pavitra Roychoudhury, Hong Xie, Keith Jerome, Alexander Greninger
289	EPI_ISL_415606	hCoV-19/USA/WA-UW41/2020	Homo sapiens	North America / USA / Washington	2020-03-08	UW Virology Lab	UW Virology Lab	Pavitra Roychoudhury, Hong Xie, Keith Jerome, Alexander Greninger
290	EPI_ISL_415608	hCoV-19/USA/WA-UW43/2020	Homo sapiens	North America / USA / Washington	2020-03-08	UW Virology Lab	UW Virology Lab	Pavitra Roychoudhury, Hong Xie, Keith Jerome, Alexander Greninger
291	EPI_ISL_415609	hCoV-19/USA/WA-UW44/2020	Homo sapiens	North America / USA / Washington	2020-03-08	UW Virology Lab	UW Virology Lab	Pavitra Roychoudhury, Hong Xie, Keith Jerome, Alexander Greninger
292	EPI_ISL_415611	hCoV-19/USA/WA-UW46/2020	Homo sapiens	North America / USA / Washington	2020-03-09	UW Virology Lab	UW Virology Lab	Pavitra Roychoudhury, Hong Xie, Keith Jerome, Alexander Greninger
293	EPI_ISL_415615	hCoV-19/USA/WA-UW50/2020	Homo sapiens	North America / USA / Washington	2020-03-08	UW Virology Lab	UW Virology Lab	Pavitra Roychoudhury, Hong Xie, Keith Jerome, Alexander Greninger
294	EPI_ISL_415617	hCoV-19/USA/WA-UW52/2020	Homo sapiens	North America / USA / Washington	2020-03-09	UW Virology Lab	UW Virology Lab	Pavitra Roychoudhury, Hong Xie, Keith Jerome, Alexander Greninger
295	EPI_ISL_415619	hCoV-19/USA/WA-UW54/2020	Homo sapiens	North America / USA / Washington	2020-03-09	UW Virology Lab	UW Virology Lab	Pavitra Roychoudhury, Hong Xie, Keith Jerome, Alexander Greninger
296	EPI_ISL_415620	hCoV-19/USA/WA-UW55/2020	Homo sapiens	North America / USA / Washington	2020-03-09	UW Virology Lab	UW Virology Lab	Pavitra Roychoudhury, Hong Xie, Keith Jerome, Alexander Greninger
297	EPI_ISL_415621	hCoV-19/USA/WA-UW56/2020	Homo sapiens	North America / USA / Washington / Seattle	2020-03-09	UW Virology Lab	UW Virology Lab	Pavitra Roychoudhury, Hong Xie, Keith Jerome, Alexander Greninger
298	EPI_ISL_415622	hCoV-19/USA/WA-UW57/2020	Homo sapiens	North America / USA / Washington	2020-03-09	UW Virology Lab	UW Virology Lab	Pavitra Roychoudhury, Hong Xie, Keith Jerome, Alexander Greninger
299	EPI_ISL_415624	hCoV-19/USA/WA-UW59/2020	Homo sapiens	North America / USA / Washington	2020-03-09	UW Virology Lab	UW Virology Lab	Pavitra Roychoudhury, Hong Xie, Keith Jerome, Alexander Greninger
300	EPI_ISL_415625	hCoV-19/USA/WA-UW60/2020	Homo sapiens	North America / USA / Washington	2020-03-09	UW Virology Lab	UW Virology Lab	Pavitra Roychoudhury, Hong Xie, Keith Jerome, Alexander Greninger
301	EPI_ISL_415627	hCoV-19/USA/WA-UW62/2020	Homo sapiens	North America / USA / Washington	2020-03-09	UW Virology Lab	UW Virology Lab	Pavitra Roychoudhury, Hong Xie, Keith Jerome, Alexander Greninger
302	EPI_ISL_415629	hCoV-19/Scotland/EDB004/2020	Homo sapiens	Europe / United Kingdom / Scotland	2020-03-04	Virology Department, Royal Infirmary of Edinburgh, NHS Lothian	Virology Department, Royal Infirmary of Edinburgh, NHS Lothian	McHugh M, Dewar R, O’Toole Á, Rambaut A, Williams TC, Templeton K
303	EPI_ISL_415630	hCoV-19/Scotland/CVR07/2020	Homo sapiens	Europe / United Kingdom / Scotland	2020-03-09	West of Scotland Specialist Virology Centre, NHSGGC	MRC-University of Glasgow Centre for Virus Research	Kathy Smollett, Daniel Mair, Stephen Carmichael, Ana da Silva Filipe; Richard Orton, David L Robertson; Alasdair MacLean, Rory Gunson; Natasha Jesudason, Kathy Li, Antonia Ho; Emma Thomson.
304	EPI_ISL_415631	hCoV-19/Scotland/CVR10/2020	Homo sapiens	Europe / United Kingdom / Scotland	2020-03-10	West of Scotland Specialist Virology Centre, NHSGGC	MRC-University of Glasgow Centre for Virus Research	Kathy Smollett, Daniel Mair, Stephen Carmichael, Ana da Silva Filipe; Richard Orton, David L Robertson; Alasdair MacLean, Rory Gunson; Natasha Jesudason, Kathy Li, Antonia Ho; Emma Thomson.
305	EPI_ISL_415640	hCoV-19/Scotland/EDB003/2020	Homo sapiens	Europe / United Kingdom / Scotland	2020-03-08	Virology Department, Royal Infirmary of Edinburgh, NHS Lothian	Virology Department, Royal Infirmary of Edinburgh, NHS Lothian	McHugh M, Dewar R, O’Toole Á, Rambaut A, Williams TC, Templeton K
306	EPI_ISL_415641	hCoV-19/Georgia/Tb-54/2020	Homo sapiens	Asia / Georgia / Tbilisi	2020-02-27	R. G. Lugar Center for Public Health Research, National Center for Disease Control and Public Health (NCDC) of Georgia.	R. G. Lugar Center for Public Health Research, National Center for Disease Control and Public Health (NCDC) of Georgia.	Nato Kotaria, Marine Murtskhvaladze, Ann Machablishvili, Lela Sabadze, Mari Gavashelidze, Ana Papkiauri, Meri Pantsulaia, Gvantsa Brachveli, Tata Imnadze, Tamar Jashiashvili, Tea Tevdoradze, Ketevan Sidamonidze, Ekaterine Khmaladze, Ekaterine Zhghenti, Roena Sukhiashvili, Mariam Zakalashvili, Lela Urushadze, Magda Dgebuadze, Giorgi Tomashvili, Davit Tsaguria, Ekaterine Zangaladze, Nino Berishvili…
307	EPI_ISL_415642	hCoV-19/Georgia/Tb-477/2020	Homo sapiens	Asia / Georgia / Tbilisi	2020-03-10	R. G. Lugar Center for Public Health Research, National Center for Disease Control and Public Health (NCDC) of Georgia.	R. G. Lugar Center for Public Health Research, National Center for Disease Control and Public Health (NCDC) of Georgia.	Nato Kotaria, Marine Murtskhvaladze, Ann Machablishvili, Lela Sabadze, Mari Gavashelidze, Ana Papkiauri, Meri Pantsulaia, Gvantsa Brachveli, Tata Imnadze, Tamar Jashiashvili, Tea Tevdoradze, Ketevan Sidamonidze, Ekaterine Khmaladze, Ekaterine Zhghenti, Roena Sukhiashvili, Mariam Zakalashvili, Lela Urushadze, Magda Dgebuadze, Giorgi Tomashvili, Davit Tsaguria, Ekaterine Zangaladze, Nino Berishvili…
308	EPI_ISL_415643	hCoV-19/Georgia/Tb-468/2020	Homo sapiens	Asia / Georgia / Tbilisi	2020-03-10	R. G. Lugar Center for Public Health Research, National Center for Disease Control and Public Health (NCDC) of Georgia.	R. G. Lugar Center for Public Health Research, National Center for Disease Control and Public Health (NCDC) of Georgia.	Nato Kotaria, Marine Murtskhvaladze, Ann Machablishvili, Lela Sabadze, Mari Gavashelidze, Ana Papkiauri, Meri Pantsulaia, Gvantsa Brachveli, Tata Imnadze, Tamar Jashiashvili, Tea Tevdoradze, Ketevan Sidamonidze, Ekaterine Khmaladze, Ekaterine Zhghenti, Roena Sukhiashvili, Mariam Zakalashvili, Lela Urushadze, Magda Dgebuadze, Giorgi Tomashvili, Davit Tsaguria, Ekaterine Zangaladze, Nino Berishvili…
309	EPI_ISL_415646	hCoV-19/Denmark/SSI-101/2020	Homo sapiens	Europe / Denmark	2020-03-03	Department of Virus and Microbiological Special diagnostics, Statens Serum Institut, Copenhagen, Denmark.	ViFU	Morten Rasmussen, Maiken Worsoe Rosenstierne , Anders Fomsgaard
310	EPI_ISL_415648	hCoV-19/Denmark/SSI-104/2020	Homo sapiens	Europe / Denmark	2020-03-03	Department of Virus and Microbiological Special diagnostics, Statens Serum Institut, Copenhagen, Denmark.	ViFU	Morten Rasmussen, Maiken Worsoe Rosenstierne , Anders Fomsgaard
311	EPI_ISL_415649	hCoV-19/France/HF2039/2020	Homo sapiens	Europe / France / Hauts-de-France / Crépy-en -Valois	2020-03-05	unknown	National Reference Center for Viruses of Respiratory Infections, Institut Pasteur, Paris	Mélnie Albert, Marion Barbet, Sylvie Behillil, Méline Bizard, Angela Brisebarre, Flora Donati Vincent Enouf, Maud Vanpeene, Sylvie van der Werf
312	EPI_ISL_415651	hCoV-19/France/BFC2094/2020	Homo sapiens	Europe / France / Bourgogne-France-Comté / Montreux-Chateau	2020-03-05	Unknown	National Reference Center for Viruses of Respiratory Infections, Institut Pasteur, Paris	Mélnie Albert, Marion Barbet, Sylvie Behillil, Méline Bizard, Angela Brisebarre, Flora Donati Vincent Enouf, Maud Vanpeene, Sylvie van der Werf
313	EPI_ISL_415652	hCoV-19/France/BFC2147/2020	Homo sapiens	Europe / France / Bourgogne-France-Comté / Thise	2020-03-05	unknown	National Reference Center for Viruses of Respiratory Infections, Institut Pasteur, Paris	Mélnie Albert, Marion Barbet, Sylvie Behillil, Méline Bizard, Angela Brisebarre, Flora Donati Vincent Enouf, Maud Vanpeene, Sylvie van der Werf
314	EPI_ISL_415698	hCoV-19/Switzerland/GR2988/2020	Homo sapiens	Europe / Switzerland	2020-02-27	Hôpitaux universitaires de Genève Laboratoire de Virologie	Hôpitaux universitaires de Genève Laboratoire de Virologie	Laubscher F.
314	EPI_ISL_415699	hCoV-19/Switzerland/GR3043/2020	Homo sapiens	Europe / Switzerland	2020-02-27	Hôpitaux universitaires de Genève Laboratoire de Virologie	Hôpitaux universitaires de Genève Laboratoire de Virologie	Laubscher F.
315	EPI_ISL_415700	hCoV-19/Switzerland/GE1402/2020	Homo sapiens	Europe / Switzerland	2020-02-28	Hôpitaux universitaires de Genève Laboratoire de Virologie	Hôpitaux universitaires de Genève Laboratoire de Virologie	Laubscher F.
316	EPI_ISL_415702	hCoV-19/Switzerland/SZ1417/2020	Homo sapiens	Europe / Switzerland	2020-03-02	Hôpitaux universitaires de Genève Laboratoire de Virologie	Hôpitaux universitaires de Genève Laboratoire de Virologie	Laubscher F.
317	EPI_ISL_415703	hCoV-19/Switzerland/TI2045/2020	Homo sapiens	Europe / Switzerland	2020-03-01	Hôpitaux universitaires de Genève Laboratoire de Virologie	Hôpitaux universitaires de Genève Laboratoire de Virologie	Laubscher F.
318	EPI_ISL_415704	hCoV-19/Switzerland/BE2536/2020	Homo sapiens	Europe / Switzerland	2020-03-04	Hôpitaux universitaires de Genève Laboratoire de Virologie	Hôpitaux universitaires de Genève Laboratoire de Virologie	Laubscher F.
318	EPI_ISL_415705	hCoV-19/Switzerland/GE4135/2020	Homo sapiens	Europe / Switzerland	2020-03-06	Hôpitaux universitaires de Genève Laboratoire de Virologie	Hôpitaux universitaires de Genève Laboratoire de Virologie	Laubscher F.
318	EPI_ISL_415706	hCoV-19/Switzerland/GE06207/2020	Homo sapiens	Europe / Switzerland	2020-03-06	Hôpitaux universitaires de Genève Laboratoire de Virologie	Hôpitaux universitaires de Genève Laboratoire de Virologie	Laubscher F.
318	EPI_ISL_415707	hCoV-19/Switzerland/GE6679/2020	Homo sapiens	Europe / Switzerland	2020-03-08	Hôpitaux universitaires de Genève Laboratoire de Virologie	Hôpitaux universitaires de Genève Laboratoire de Virologie	Laubscher F.
318	EPI_ISL_416493	hCoV-19/France/HF2196/2020	Homo sapiens	Europe / France / Hauts de France / Château-Thierry	2020-03-08	CH Jean de Navarre Laboratoire de Biologie	National Reference Center for Viruses of Respiratory Infections, Institut Pasteur, Paris	Mélnie Albert, Marion Barbet, Sylvie Behillil, Méline Bizard, Angela Brisebarre, Flora Donati, Etienne Simon-Lorière, Vincent Enouf, Maud Vanpeene, Sylvie van der Werf
319	EPI_ISL_415708	hCoV-19/Switzerland/GE4984/2020	Homo sapiens	Europe / Switzerland	2020-03-07	Hôpitaux universitaires de Genève Laboratoire de Virologie	Hôpitaux universitaires de Genève Laboratoire de Virologie	Laubscher F.
320	EPI_ISL_415709	hCoV-19/Hangzhou/ZJU-01/2020	Homo sapiens	Asia / China / Hangzhou	2020-01-25	State Key Laboratory for Diagnosis and Treatment of Infectious Diseases, National Clinical Research Center for Infectious Diseases, First Affiliated Hospital, Zhejiang University School of Medicine, Hangzhou, China. 310003	State Key Laboratory for Diagnosis and Treatment of Infectious Diseases, National Clinical Research Center for Infectious Diseases, First Affiliated Hospital, Zhejiang University School of Medicine, Hangzhou, China. 310003	Hangping Yao, Nanping Wu, Chao Jiang, Xiangyun Lu, Linfang Cheng, Fumin Liu, Zhigang Wu, Haibo Wu, Changzhong Jin, Min Zheng, Lanjuan Li
321	EPI_ISL_415741	hCoV-19/Taiwan/CGMH-CGU-03/2020	Homo sapiens	Asia / Taiwan / Taoyuan	2020-02-26	Laboratory Medicine	Department of Laboratory Medicine, Lin-Kou Chang Gung Memorial Hospital, Taoyuan, Taiwan	Kuo-Chien Tsao, Yu-Nong Gong, Shu-Li Yang, Yi-Chun Liu, Chung-Guei Huang, Po-Wei Huang, Mei-Jen Hsiao, Cheng-Ta Yang, Cheng-Hsun Chiu, Chi-Hsien Huang, Kuang-Tso Le, Shu-Min Lin, Peng-Nien Huang, Kuo-Ming Lee, Guang-Wu Chen, Shin-Ru Shih
321	EPI_ISL_415743	hCoV-19/Taiwan/CGMH-CGU-05/2020	Homo sapiens	Asia / Taiwan / Taoyuan	2020-02-27	Laboratory Medicine	Department of Laboratory Medicine, Lin-Kou Chang Gung Memorial Hospital, Taoyuan, Taiwan	Kuo-Chien Tsao, Yu-Nong Gong, Shu-Li Yang, Yi-Chun Liu, Chung-Guei Huang, Po-Wei Huang, Mei-Jen Hsiao, Cheng-Ta Yang, Cheng-Hsun Chiu, Chi-Hsien Huang, Kuang-Tso Le, Shu-Min Lin, Peng-Nien Huang, Kuo-Ming Lee, Guang-Wu Chen, Shin-Ru Shih
322	EPI_ISL_415787	hCoV-19/Peru/010/2020	Homo sapiens	South America / Peru / Lima	2020-03-10	Laboratorio de Referencia Nacional de Virus Respiratorio. Instituto Nacional de Salud. Peru	Laboratorio de Referencia Nacional de Biotecnologia y Biologia Molecular.Instituto Nacional de Salud.Peru	Carlos Padilla Rojas, Priscila Lope Pari, Karolyn Vega Chozo, Johanna Balbuena Torres, Omar Caceres Rey, Hemri Bailon Calderon, Maribel Huaringa Nuñez, Nancy Rojas Serrano
323	EPI_ISL_415920	hCoV-19/Wales/PHW32/2020	Homo sapiens	Europe / United Kingdom / Wales	2020-03-12	Wales Specialist Virology Centre	Public Health Wales Microbiology Cardiff	Catherine Moore, Joanne Watkins, Sally Corden, Tom Connor
324	EPI_ISL_416024	hCoV-19/Wales/PHW35/2020	Homo sapiens	Europe / United Kingdom / Wales	2020-03-11	Wales Specialist Virology Centre	Public Health Wales Microbiology Cardiff	Catherine Moore, Joanne Watkins, Sally Corden, Tom Connor
325	EPI_ISL_416029	hCoV-19/Brazil/SPBR-08/2020	Homo sapiens	South America / Brazil / Sao Paulo / Sao Paulo	2020-03-04	Laboiratório Fleury	Instituto Adolfo Lutz, Interdiciplinary Procedures Center, Strategic Laboratory	Claudio Tavares Sacchi, Claudia Regina Gonçalves, Carlos Henrique Camargo, Fabiana Cristina Pereira dos Santos, Daniela Bernardes Borges da Silva, Simone Guadagnucci Morillo, Adriano Abbud, Adriana Bugno, Maria do Carmo Sampaio Tavares Timenetsky, Terezinha Maria de Paiva
326	EPI_ISL_416032	hCoV-19/Brazil/SPBR-10/2020	Homo sapiens	South America / Brazil / Distrito Federal / Brasilia	2020-03-04	National Influenza Center - Instituto Adolfo Lutz	Instituto Adolfo Lutz, Interdiciplinary Procedures Center, Strategic Laboratory	Claudio Tavares Sacchi, Claudia Regina Gonçalves, Carlos Henrique Camargo, Fabiana Cristina Pereira dos Santos, Daniela Bernardes Borges da Silva, Simone Guadagnucci Morillo, Adriano Abbud, Adriana Bugno, Maria do Carmo Sampaio Tavares Timenetsky, Terezinha Maria de Paiva
327	EPI_ISL_416033	hCoV-19/Brazil/SPBR-11/2020	Homo sapiens	South America / Brazil / Sao Paulo / Sao Paulo	2020-03-03	Hospital Israelita Albert Einstein	Instituto Adolfo Lutz, Interdiciplinary Procedures Center, Strategic Laboratory	Claudio Tavares Sacchi, Claudia Regina Gonçalves, Carlos Henrique Camargo, Erica Valessa Ramos Gomes, Fabiana Cristina Pereira dos Santos, Daniela Bernardes Borges da Silva, Simone Guadagnucci Morillo, Adriano Abbud, Adriana Bugno, Maria do Carmo Sampaio Tavares Timenetsky, Terezinha Maria de Paiva
328	EPI_ISL_416034	hCoV-19/Brazil/SPBR-12/2020	Homo sapiens	South America / Brazil / Sao Paulo / Sao Paulo	2020-03-04	Hospital Israelita Albert Einstein	Instituto Adolfo Lutz, Interdiciplinary Procedures Center, Strategic Laboratory	Claudio Tavares Sacchi, Claudia Regina Gonçalves, Carlos Henrique Camargo, Erica Valessa Ramos Gomes, Fabiana Cristina Pereira dos Santos, Daniela Bernardes Borges da Silva, Simone Guadagnucci Morillo, Adriano Abbud, Adriana Bugno, Maria do Carmo Sampaio Tavares Timenetsky, Terezinha Maria de Paiva
329	EPI_ISL_416036	hCoV-19/Brazil/SPBR-14/2020	Homo sapiens	South America / Brazil / Sao Paulo / Sao Paulo	2020-03-05	National Influenza Center - Instituto Adolfo Lutz	Instituto Adolfo Lutz, Interdiciplinary Procedures Center, Strategic Laboratory	Claudio Tavares Sacchi, Claudia Regina Gonçalves, Carlos Henrique Camargo, Erica Valessa Ramos Gomes, Fabiana Cristina Pereira dos Santos, Daniela Bernardes Borges da Silva, Simone Guadagnucci Morillo, Adriano Abbud, Adriana Bugno, Maria do Carmo Sampaio Tavares Timenetsky, Terezinha Maria de Paiva
330	EPI_ISL_416044	hCoV-19/Hangzhou/ZJU-03/2020	Homo sapiens	Asia / China / Hangzhou	2020-01-25	State Key Laboratory for Diagnosis and Treatment of Infectious Diseases, National Clinical Research Center for Infectious Diseases, First Affiliated Hospital, Zhejiang University School of Medicine, Hangzhou, China 310003	State Key Laboratory for Diagnosis and Treatment of Infectious Diseases, National Clinical Research Center for Infectious Diseases, First Affiliated Hospital, Zhejiang University School of Medicine, Hangzhou, China 310003	Hangping Yao, Nanping Wu, Chao Jiang, Xiangyun Lu, Linfang Cheng, Fumin Liu, Zhigang Wu, Haibo Wu, Changzhong Jin, Min Zheng, Lanjuan Li
331	EPI_ISL_416047	hCoV-19/Hangzhou/ZJU-06/2020	Homo sapiens	Asia / China / Hangzhou	2020-02-02	State Key Laboratory for Diagnosis and Treatment of Infectious Diseases, National Clinical Research Center for Infectious Diseases, First Affiliated Hospital, Zhejiang University School of Medicine, Hangzhou, China 310003	State Key Laboratory for Diagnosis and Treatment of Infectious Diseases, National Clinical Research Center for Infectious Diseases, First Affiliated Hospital, Zhejiang University School of Medicine, Hangzhou, China 310003	Hangping Yao, Nanping Wu, Chao Jiang, Xiangyun Lu, Linfang Cheng, Fumin Liu, Zhigang Wu, Haibo Wu, Changzhong Jin, Min Zheng, Lanjuan Li
332	EPI_ISL_416140	hCoV-19/Denmark/SSI-05/2020	Homo sapiens	Europe / Denmark / Copenhagen	2020-03-02	Department of Virus and Microbiological Special diagnostics, Statens Serum Institut, Copenhagen, Denmark.	Statens Serum Institute	Morten Rasmussen, Maiken Worsoe Rosenstierne , Anders Fomsgaard
333	EPI_ISL_416141	hCoV-19/Denmark/SSI-09/2020	Homo sapiens	Europe / Denmark / Copenhagen	2020-03-03	Department of Virus and Microbiological Special diagnostics, Statens Serum Institut, Copenhagen, Denmark.	Statens Serum Institute	Morten Rasmussen, Maiken Worsoe Rosenstierne , Anders Fomsgaard
334	EPI_ISL_416142	hCoV-19/Denmark/SSI-01/2020	Homo sapiens	Europe / Denmark / Copenhagen	2020-02-26	Department of Virus and Microbiological Special diagnostics, Statens Serum Institut, Copenhagen, Denmark.	Statens Serum Institute	Morten Rasmussen, Maiken Worsoe Rosenstierne , Anders Fomsgaard
335	EPI_ISL_416143	hCoV-19/Denmark/SSI-02/2020	Homo sapiens	Europe / Denmark / Copenhagen	2020-02-28	Department of Virus and Microbiological Special diagnostics, Statens Serum Institut, Copenhagen, Denmark.	ViFU	Morten Rasmussen, Maiken Worsoe Rosenstierne , Anders Fomsgaard
336	EPI_ISL_416144	hCoV-19/Denmark/SSI-03/2020	Homo sapiens	Europe / Denmark / Copenhagen	2020-03-01	Department of Virus and Microbiological Special diagnostics, Statens Serum Institut, Copenhagen, Denmark.	ViFU	Morten Rasmussen, Maiken Worsoe Rosenstierne , Anders Fomsgaard
337	EPI_ISL_416153	hCoV-19/Denmark/SSI-04/2020	Homo sapiens	Europe / Denmark / Copenhagen	2020-03-02	Department of Virus and Microbiological Special diagnostics, Statens Serum Institut, Copenhagen, Denmark.	ViFU	Morten Rasmussen, Maiken Worsoe Rosenstierne , Anders Fomsgaard
338	EPI_ISL_416316	hCoV-19/Shanghai/SH0002/2020	Homo sapiens	Asia / China / Shanghai	2020-01-25	Shanghai Public Health Clinical Center, Shanghai Medical College, Fudan University	National Research Center for Translational Medicine (Shanghai), Ruijin Hospital affiliated to Shanghai Jiao Tong University School of Medicine & Shanghai Public Health Clinical Center	Shengyue Wang, Xiaonan Zhang, Gang Lu, Yun Tan, Yun Ling, Hongzhou Lu, Saijuan Chen
339	EPI_ISL_416317	hCoV-19/Shanghai/SH0003/2020	Homo sapiens	Asia / China / Shanghai	2020-01-25	Shanghai Public Health Clinical Center, Shanghai Medical College, Fudan University	National Research Center for Translational Medicine (Shanghai), Ruijin Hospital affiliated to Shanghai Jiao Tong University School of Medicine & Shanghai Public Health Clinical Center	Shengyue Wang, Xiaonan Zhang, Gang Lu, Yun Tan, Yun Ling, Hongzhou Lu, Saijuan Chen
340	EPI_ISL_416318	hCoV-19/Shanghai/SH0004/2020	Homo sapiens	Asia / China / Shanghai	2020-01-28	Shanghai Public Health Clinical Center, Shanghai Medical College, Fudan University	National Research Center for Translational Medicine (Shanghai), Ruijin Hospital affiliated to Shanghai Jiao Tong University School of Medicine & Shanghai Public Health Clinical Center	Shengyue Wang, Xiaonan Zhang, Gang Lu, Yun Tan, Yun Ling, Hongzhou Lu, Saijuan Chen
341	EPI_ISL_416320	hCoV-19/Shanghai/SH0007/2020	Homo sapiens	Asia / China / Shanghai	2020-01-28	Shanghai Public Health Clinical Center, Shanghai Medical College, Fudan University	National Research Center for Translational Medicine (Shanghai), Ruijin Hospital affiliated to Shanghai Jiao Tong University School of Medicine & Shanghai Public Health Clinical Center	Shengyue Wang, Xiaonan Zhang, Gang Lu, Yun Tan, Yun Ling, Hongzhou Lu, Saijuan Chen
342	EPI_ISL_416321	hCoV-19/Shanghai/SH0008/2020	Homo sapiens	Asia / China / Shanghai	2020-01-28	Shanghai Public Health Clinical Center, Shanghai Medical College, Fudan University	National Research Center for Translational Medicine (Shanghai), Ruijin Hospital affiliated to Shanghai Jiao Tong University School of Medicine & Shanghai Public Health Clinical Center	Shengyue Wang, Xiaonan Zhang, Gang Lu, Yun Tan, Yun Ling, Hongzhou Lu, Saijuan Chen
343	EPI_ISL_416322	hCoV-19/Shanghai/SH0009/2020	Homo sapiens	Asia / China / Shanghai	2020-01-29	Shanghai Public Health Clinical Center, Shanghai Medical College, Fudan University	National Research Center for Translational Medicine (Shanghai), Ruijin Hospital affiliated to Shanghai Jiao Tong University School of Medicine & Shanghai Public Health Clinical Center	Shengyue Wang, Xiaonan Zhang, Gang Lu, Yun Tan, Yun Ling, Hongzhou Lu, Saijuan Chen
344	EPI_ISL_416323	hCoV-19/Shanghai/SH0010/2020	Homo sapiens	Asia / China / Shanghai	2020-01-29	Shanghai Public Health Clinical Center, Shanghai Medical College, Fudan University	National Research Center for Translational Medicine (Shanghai), Ruijin Hospital affiliated to Shanghai Jiao Tong University School of Medicine & Shanghai Public Health Clinical Center	Shengyue Wang, Xiaonan Zhang, Gang Lu, Yun Tan, Yun Ling, Hongzhou Lu, Saijuan Chen
345	EPI_ISL_416325	hCoV-19/Shanghai/SH0012/2020	Homo sapiens	Asia / China / Shanghai	2020-02-02	Shanghai Public Health Clinical Center, Shanghai Medical College, Fudan University	National Research Center for Translational Medicine (Shanghai), Ruijin Hospital affiliated to Shanghai Jiao Tong University School of Medicine & Shanghai Public Health Clinical Center	Shengyue Wang, Xiaonan Zhang, Gang Lu, Yun Tan, Yun Ling, Hongzhou Lu, Saijuan Chen
346	EPI_ISL_416326	hCoV-19/Shanghai/SH0013/2020	Homo sapiens	Asia / China / Shanghai	2020-01-30	Shanghai Public Health Clinical Center, Shanghai Medical College, Fudan University	National Research Center for Translational Medicine (Shanghai), Ruijin Hospital affiliated to Shanghai Jiao Tong University School of Medicine & Shanghai Public Health Clinical Center	Shengyue Wang, Xiaonan Zhang, Gang Lu, Yun Tan, Yun Ling, Hongzhou Lu, Saijuan Chen
347	EPI_ISL_416330	hCoV-19/Shanghai/SH0021/2020	Homo sapiens	Asia / China / Shanghai	2020-02-02	Shanghai Public Health Clinical Center, Shanghai Medical College, Fudan University	National Research Center for Translational Medicine (Shanghai), Ruijin Hospital affiliated to Shanghai Jiao Tong University School of Medicine & Shanghai Public Health Clinical Center	Shengyue Wang, Xiaonan Zhang, Gang Lu, Yun Tan, Yun Ling, Hongzhou Lu, Saijuan Chen
348	EPI_ISL_416331	hCoV-19/Shanghai/SH0022/2020	Homo sapiens	Asia / China / Shanghai	2020-01-30	Shanghai Public Health Clinical Center, Shanghai Medical College, Fudan University	National Research Center for Translational Medicine (Shanghai), Ruijin Hospital affiliated to Shanghai Jiao Tong University School of Medicine & Shanghai Public Health Clinical Center	Shengyue Wang, Xiaonan Zhang, Gang Lu, Yun Tan, Yun Ling, Hongzhou Lu, Saijuan Chen
348	EPI_ISL_416332	hCoV-19/Shanghai/SH0023/2020	Homo sapiens	Asia / China / Shanghai	2020-01-30	Shanghai Public Health Clinical Center, Shanghai Medical College, Fudan University	National Research Center for Translational Medicine (Shanghai), Ruijin Hospital affiliated to Shanghai Jiao Tong University School of Medicine & Shanghai Public Health Clinical Center	Shengyue Wang, Xiaonan Zhang, Gang Lu, Yun Tan, Yun Ling, Hongzhou Lu, Saijuan Chen
349	EPI_ISL_416335	hCoV-19/Shanghai/SH0026/2020	Homo sapiens	Asia / China / Shanghai	2020-02-02	Shanghai Public Health Clinical Center, Shanghai Medical College, Fudan University	National Research Center for Translational Medicine (Shanghai), Ruijin Hospital affiliated to Shanghai Jiao Tong University School of Medicine & Shanghai Public Health Clinical Center	Shengyue Wang, Xiaonan Zhang, Gang Lu, Yun Tan, Yun Ling, Hongzhou Lu, Saijuan Chen
350	EPI_ISL_416336	hCoV-19/Shanghai/SH0027/2020	Homo sapiens	Asia / China / Shanghai	2020-02-01	Shanghai Public Health Clinical Center, Shanghai Medical College, Fudan University	National Research Center for Translational Medicine (Shanghai), Ruijin Hospital affiliated to Shanghai Jiao Tong University School of Medicine & Shanghai Public Health Clinical Center	Shengyue Wang, Xiaonan Zhang, Gang Lu, Yun Tan, Yun Ling, Hongzhou Lu, Saijuan Chen
351	EPI_ISL_416338	hCoV-19/Shanghai/SH0029/2020	Homo sapiens	Asia / China / Shanghai	2020-02-01	Shanghai Public Health Clinical Center, Shanghai Medical College, Fudan University	National Research Center for Translational Medicine (Shanghai), Ruijin Hospital affiliated to Shanghai Jiao Tong University School of Medicine & Shanghai Public Health Clinical Center	Shengyue Wang, Xiaonan Zhang, Gang Lu, Yun Tan, Yun Ling, Hongzhou Lu, Saijuan Chen
351	EPI_ISL_416381	hCoV-19/Shanghai/SH0079/2020	Homo sapiens	Asia / China / Shanghai	2020-02-01	Shanghai Public Health Clinical Center, Shanghai Medical College, Fudan University	National Research Center for Translational Medicine (Shanghai), Ruijin Hospital affiliated to Shanghai Jiao Tong University School of Medicine & Shanghai Public Health Clinical Center	Shengyue Wang, Xiaonan Zhang, Gang Lu, Yun Tan, Yun Ling, Hongzhou Lu, Saijuan Chen
352	EPI_ISL_416339	hCoV-19/Shanghai/SH0030/2020	Homo sapiens	Asia / China / Shanghai	2020-02-03	Shanghai Public Health Clinical Center, Shanghai Medical College, Fudan University	National Research Center for Translational Medicine (Shanghai), Ruijin Hospital affiliated to Shanghai Jiao Tong University School of Medicine & Shanghai Public Health Clinical Center	Shengyue Wang, Xiaonan Zhang, Gang Lu, Yun Tan, Yun Ling, Hongzhou Lu, Saijuan Chen
353	EPI_ISL_416341	hCoV-19/Shanghai/SH0032/2020	Homo sapiens	Asia / China / Shanghai	2020-02-01	Shanghai Public Health Clinical Center, Shanghai Medical College, Fudan University	National Research Center for Translational Medicine (Shanghai), Ruijin Hospital affiliated to Shanghai Jiao Tong University School of Medicine & Shanghai Public Health Clinical Center	Shengyue Wang, Xiaonan Zhang, Gang Lu, Yun Tan, Yun Ling, Hongzhou Lu, Saijuan Chen
354	EPI_ISL_416353	hCoV-19/Shanghai/SH0044/2020	Homo sapiens	Asia / China / Shanghai	2020-02-04	Shanghai Public Health Clinical Center, Shanghai Medical College, Fudan University	National Research Center for Translational Medicine (Shanghai), Ruijin Hospital affiliated to Shanghai Jiao Tong University School of Medicine & Shanghai Public Health Clinical Center	Shengyue Wang, Xiaonan Zhang, Gang Lu, Yun Tan, Yun Ling, Hongzhou Lu, Saijuan Chen
354	EPI_ISL_416380	hCoV-19/Shanghai/SH0077/2020	Homo sapiens	Asia / China / Shanghai	2020-02-09	Shanghai Public Health Clinical Center, Shanghai Medical College, Fudan University	National Research Center for Translational Medicine (Shanghai), Ruijin Hospital affiliated to Shanghai Jiao Tong University School of Medicine & Shanghai Public Health Clinical Center	Shengyue Wang, Xiaonan Zhang, Gang Lu, Yun Tan, Yun Ling, Hongzhou Lu, Saijuan Chen
354	EPI_ISL_416393	hCoV-19/Shanghai/SH0101/2020	Homo sapiens	Asia / China / Shanghai	2020-02-09	Shanghai Public Health Clinical Center, Shanghai Medical College, Fudan University	National Research Center for Translational Medicine (Shanghai), Ruijin Hospital affiliated to Shanghai Jiao Tong University School of Medicine & Shanghai Public Health Clinical Center	Shengyue Wang, Xiaonan Zhang, Gang Lu, Yun Tan, Yun Ling, Hongzhou Lu, Saijuan Chen
354	EPI_ISL_416394	hCoV-19/Shanghai/SH0102/2020	Homo sapiens	Asia / China / Shanghai	2020-02-14	Shanghai Public Health Clinical Center, Shanghai Medical College, Fudan University	National Research Center for Translational Medicine (Shanghai), Ruijin Hospital affiliated to Shanghai Jiao Tong University School of Medicine & Shanghai Public Health Clinical Center	Shengyue Wang, Xiaonan Zhang, Gang Lu, Yun Tan, Yun Ling, Hongzhou Lu, Saijuan Chen
355	EPI_ISL_416361	hCoV-19/Shanghai/SH0053/2020	Homo sapiens	Asia / China / Shanghai	2020-02-01	Shanghai Public Health Clinical Center, Shanghai Medical College, Fudan University	National Research Center for Translational Medicine (Shanghai), Ruijin Hospital affiliated to Shanghai Jiao Tong University School of Medicine & Shanghai Public Health Clinical Center	Shengyue Wang, Xiaonan Zhang, Gang Lu, Yun Tan, Yun Ling, Hongzhou Lu, Saijuan Chen
356	EPI_ISL_416352	hCoV-19/Shanghai/SH0043/2020	Homo sapiens	Asia / China / Shanghai	2020-01-30	Shanghai Public Health Clinical Center, Shanghai Medical College, Fudan University	National Research Center for Translational Medicine (Shanghai), Ruijin Hospital affiliated to Shanghai Jiao Tong University School of Medicine & Shanghai Public Health Clinical Center	Shengyue Wang, Xiaonan Zhang, Gang Lu, Yun Tan, Yun Ling, Hongzhou Lu, Saijuan Chen
356	EPI_ISL_416362	hCoV-19/Shanghai/SH0054/2020	Homo sapiens	Asia / China / Shanghai	2020-02-02	Shanghai Public Health Clinical Center, Shanghai Medical College, Fudan University	National Research Center for Translational Medicine (Shanghai), Ruijin Hospital affiliated to Shanghai Jiao Tong University School of Medicine & Shanghai Public Health Clinical Center	Shengyue Wang, Xiaonan Zhang, Gang Lu, Yun Tan, Yun Ling, Hongzhou Lu, Saijuan Chen
357	EPI_ISL_416363	hCoV-19/Shanghai/SH0055/2020	Homo sapiens	Asia / China / Shanghai	2020-02-08	Shanghai Public Health Clinical Center, Shanghai Medical College, Fudan University	National Research Center for Translational Medicine (Shanghai), Ruijin Hospital affiliated to Shanghai Jiao Tong University School of Medicine & Shanghai Public Health Clinical Center	Shengyue Wang, Xiaonan Zhang, Gang Lu, Yun Tan, Yun Ling, Hongzhou Lu, Saijuan Chen
358	EPI_ISL_416366	hCoV-19/Shanghai/SH0059/2020	Homo sapiens	Asia / China / Shanghai	2020-01-30	Shanghai Public Health Clinical Center, Shanghai Medical College, Fudan University	National Research Center for Translational Medicine (Shanghai), Ruijin Hospital affiliated to Shanghai Jiao Tong University School of Medicine & Shanghai Public Health Clinical Center	Shengyue Wang, Xiaonan Zhang, Gang Lu, Yun Tan, Yun Ling, Hongzhou Lu, Saijuan Chen
359	EPI_ISL_416367	hCoV-19/Shanghai/SH0060/2020	Homo sapiens	Asia / China / Shanghai	2020-02-01	Shanghai Public Health Clinical Center, Shanghai Medical College, Fudan University	National Research Center for Translational Medicine (Shanghai), Ruijin Hospital affiliated to Shanghai Jiao Tong University School of Medicine & Shanghai Public Health Clinical Center	Shengyue Wang, Xiaonan Zhang, Gang Lu, Yun Tan, Yun Ling, Hongzhou Lu, Saijuan Chen
360	EPI_ISL_416373	hCoV-19/Shanghai/SH0070/2020	Homo sapiens	Asia / China / Shanghai	2020-02-07	Shanghai Public Health Clinical Center, Shanghai Medical College, Fudan University	National Research Center for Translational Medicine (Shanghai), Ruijin Hospital affiliated to Shanghai Jiao Tong University School of Medicine & Shanghai Public Health Clinical Center	Shengyue Wang, Xiaonan Zhang, Gang Lu, Yun Tan, Yun Ling, Hongzhou Lu, Saijuan Chen
361	EPI_ISL_416376	hCoV-19/Shanghai/SH0073/2020	Homo sapiens	Asia / China / Shanghai	2020-02-05	Shanghai Public Health Clinical Center, Shanghai Medical College, Fudan University	National Research Center for Translational Medicine (Shanghai), Ruijin Hospital affiliated to Shanghai Jiao Tong University School of Medicine & Shanghai Public Health Clinical Center	Shengyue Wang, Xiaonan Zhang, Gang Lu, Yun Tan, Yun Ling, Hongzhou Lu, Saijuan Chen
362	EPI_ISL_416377	hCoV-19/Shanghai/SH0074/2020	Homo sapiens	Asia / China / Shanghai	2020-02-07	Shanghai Public Health Clinical Center, Shanghai Medical College, Fudan University	National Research Center for Translational Medicine (Shanghai), Ruijin Hospital affiliated to Shanghai Jiao Tong University School of Medicine & Shanghai Public Health Clinical Center	Shengyue Wang, Xiaonan Zhang, Gang Lu, Yun Tan, Yun Ling, Hongzhou Lu, Saijuan Chen
363	EPI_ISL_416382	hCoV-19/Shanghai/SH0080/2020	Homo sapiens	Asia / China / Shanghai	2020-02-08	Shanghai Public Health Clinical Center, Shanghai Medical College, Fudan University	National Research Center for Translational Medicine (Shanghai), Ruijin Hospital affiliated to Shanghai Jiao Tong University School of Medicine & Shanghai Public Health Clinical Center	Shengyue Wang, Xiaonan Zhang, Gang Lu, Yun Tan, Yun Ling, Hongzhou Lu, Saijuan Chen
364	EPI_ISL_416390	hCoV-19/Shanghai/SH0094/2020	Homo sapiens	Asia / China / Shanghai	2020-01-31	Shanghai Public Health Clinical Center, Shanghai Medical College, Fudan University	National Research Center for Translational Medicine (Shanghai), Ruijin Hospital affiliated to Shanghai Jiao Tong University School of Medicine & Shanghai Public Health Clinical Center	Shengyue Wang, Xiaonan Zhang, Gang Lu, Yun Tan, Yun Ling, Hongzhou Lu, Saijuan Chen
365	EPI_ISL_416397	hCoV-19/Shanghai/SH0107/2020	Homo sapiens	Asia / China / Shanghai	2020-02-02	Shanghai Public Health Clinical Center, Shanghai Medical College, Fudan University	National Research Center for Translational Medicine (Shanghai), Ruijin Hospital affiliated to Shanghai Jiao Tong University School of Medicine & Shanghai Public Health Clinical Center	Shengyue Wang, Xiaonan Zhang, Gang Lu, Yun Tan, Yun Ling, Hongzhou Lu, Saijuan Chen
366	EPI_ISL_416398	hCoV-19/Shanghai/SH0109/2020	Homo sapiens	Asia / China / Shanghai	2020-02-02	Shanghai Public Health Clinical Center, Shanghai Medical College, Fudan University	National Research Center for Translational Medicine (Shanghai), Ruijin Hospital affiliated to Shanghai Jiao Tong University School of Medicine & Shanghai Public Health Clinical Center	Shengyue Wang, Xiaonan Zhang, Gang Lu, Yun Tan, Yun Ling, Hongzhou Lu, Saijuan Chen
367	EPI_ISL_416399	hCoV-19/Shanghai/SH0110/2020	Homo sapiens	Asia / China / Shanghai	2020-02-13	Shanghai Public Health Clinical Center, Shanghai Medical College, Fudan University	National Research Center for Translational Medicine (Shanghai), Ruijin Hospital affiliated to Shanghai Jiao Tong University School of Medicine & Shanghai Public Health Clinical Center	Shengyue Wang, Xiaonan Zhang, Gang Lu, Yun Tan, Yun Ling, Hongzhou Lu, Saijuan Chen
368	EPI_ISL_416401	hCoV-19/Shanghai/SH0114/2020	Homo sapiens	Asia / China / Shanghai	2020-02-02	Shanghai Public Health Clinical Center, Shanghai Medical College, Fudan University	National Research Center for Translational Medicine (Shanghai), Ruijin Hospital affiliated to Shanghai Jiao Tong University School of Medicine & Shanghai Public Health Clinical Center	Shengyue Wang, Xiaonan Zhang, Gang Lu, Yun Tan, Yun Ling, Hongzhou Lu, Saijuan Chen
369	EPI_ISL_416402	hCoV-19/Shanghai/SH0115/2020	Homo sapiens	Asia / China / Shanghai	2020-02-11	Shanghai Public Health Clinical Center, Shanghai Medical College, Fudan University	National Research Center for Translational Medicine (Shanghai), Ruijin Hospital affiliated to Shanghai Jiao Tong University School of Medicine & Shanghai Public Health Clinical Center	Shengyue Wang, Xiaonan Zhang, Gang Lu, Yun Tan, Yun Ling, Hongzhou Lu, Saijuan Chen
370	EPI_ISL_416403	hCoV-19/Shanghai/SH0117/2020	Homo sapiens	Asia / China / Shanghai	2020-02-02	Shanghai Public Health Clinical Center, Shanghai Medical College, Fudan University	National Research Center for Translational Medicine (Shanghai), Ruijin Hospital affiliated to Shanghai Jiao Tong University School of Medicine & Shanghai Public Health Clinical Center	Shengyue Wang, Xiaonan Zhang, Gang Lu, Yun Tan, Yun Ling, Hongzhou Lu, Saijuan Chen
371	EPI_ISL_416405	hCoV-19/Shanghai/SH0121/2020	Homo sapiens	Asia / China / Shanghai	2020-02-02	Shanghai Public Health Clinical Center, Shanghai Medical College, Fudan University	National Research Center for Translational Medicine (Shanghai), Ruijin Hospital affiliated to Shanghai Jiao Tong University School of Medicine & Shanghai Public Health Clinical Center	Shengyue Wang, Xiaonan Zhang, Gang Lu, Yun Tan, Yun Ling, Hongzhou Lu, Saijuan Chen
372	EPI_ISL_416407	hCoV-19/Shanghai/SH0126/2020	Homo sapiens	Asia / China / Shanghai	2020-02-15	Shanghai Public Health Clinical Center, Shanghai Medical College, Fudan University	National Research Center for Translational Medicine (Shanghai), Ruijin Hospital affiliated to Shanghai Jiao Tong University School of Medicine & Shanghai Public Health Clinical Center	Shengyue Wang, Xiaonan Zhang, Gang Lu, Yun Tan, Yun Ling, Hongzhou Lu, Saijuan Chen
373	EPI_ISL_416409	hCoV-19/Shanghai/SH0128/2020	Homo sapiens	Asia / China / Shanghai	2020-02-02	Shanghai Public Health Clinical Center, Shanghai Medical College, Fudan University	National Research Center for Translational Medicine (Shanghai), Ruijin Hospital affiliated to Shanghai Jiao Tong University School of Medicine & Shanghai Public Health Clinical Center	Shengyue Wang, Xiaonan Zhang, Gang Lu, Yun Tan, Yun Ling, Hongzhou Lu, Saijuan Chen
374	EPI_ISL_416411	hCoV-19/Australia/VIC03/2020	Homo sapiens	Oceania / Australia / Victoria / Melbourne	2020-01-25	Victorian Infectious Diseases Reference Laboratory (VIDRL)	Victorian Infectious Diseases Reference Laboratory and Microbiological Diagnostic Unit Public Health Laboratory, Doherty Institute	Caly L., Seemann T., Schultz M., Druce J., Taiaroa, G.
375	EPI_ISL_416412	hCoV-19/Australia/VIC04/2020	Homo sapiens	Oceania / Australia / Victoria / Melbourne	2020-03-02	Victorian Infectious Diseases Reference Laboratory (VIDRL)	Victorian Infectious Diseases Reference Laboratory and Microbiological Diagnostic Unit Public Health Laboratory, Doherty Institute	Caly L., Seemann T., Schultz M., Druce J., Taiaroa, G.
376	EPI_ISL_416415	hCoV-19/Australia/VIC07/2020	Homo sapiens	Oceania / Australia / Victoria / Melbourne	2020-02-08	Victorian Infectious Diseases Reference Laboratory (VIDRL)	Victorian Infectious Diseases Reference Laboratory and Microbiological Diagnostic Unit Public Health Laboratory, Doherty Institute	Caly L., Seemann T., Schultz M., Druce J., Taiaroa, G.
377	EPI_ISL_416425	hCoV-19/Hangzhou/ZJU-07/2020	Homo sapiens	Asia / China / Hangzhou	2020-02-03	State Key Laboratory for Diagnosis and Treatment of Infectious Diseases, National Clinical Research Center for Infectious Diseases, First Affiliated Hospital, Zhejiang University School of Medicine, Hangzhou, China 310003	State Key Laboratory for Diagnosis and Treatment of Infectious Diseases, National Clinical Research Center for Infectious Diseases, First Affiliated Hospital, Zhejiang University School of Medicine, Hangzhou, China 310003	Hangping Yao, Nanping Wu, Chao Jiang, Xiangyun Lu, Linfang Cheng, Fumin Liu, Zhigang Wu, Haibo Wu, Changzhong Jin, Min Zheng, Lanjuan Li
378	EPI_ISL_416426	hCoV-19/Hungary/mbl1/2020	Homo sapiens	Europe / Hungary / Budapest	2020-03-17	Virological Research Group, Szentágothai Research Centre, University of Pécs	Bioinformatics Research Group, Szentágothai Research Centre, University of Pécs	Péter Urbán, Endre Gábor Tóth, Gábor Kemenesi, Róbert Herczeg, Attila Gyenesei, Ferenc Jakab
379	EPI_ISL_416429	hCoV-19/Vietnam/CM99/2020	Homo sapiens	Asia / Vietnam / Vinhphuc	2020-02-11	National Influenza Center, National Institute of Hygiene and Epidemiology (NIHE)	National Influenza Center, National Institute of Hygiene and Epidemiology (NIHE)	Le Quynh Mai, Taichiro Takemura, Meng Ling Moi, Takeshi Nabeshima, Nguyen Le Khanh Hang, Hoang Vu Mai Phuong, Ung Thi Hong Trang, Le Thi Thanh, Nguyen Vu Son, Vuong Duc Cuong, Pham Thi Hien, Tran Thu Huong, Nguyen Phuong Anh, Pham Hong Quynh Anh, Kouichi Morita, Futoshi Hasebe, Dang Duc Anh
380	EPI_ISL_416432	hCoV-19/Saudi Arabia/KAIMRC-Alghoribi/2020	Homo sapiens	Asia / Saudi Arabia / Riyadh	2020-03-07	Clinical Microbiology Lab	Infectious Disease Research Department, King Abdullah International Medical Research Center (KAIMRC)	Majed Alghoribi, Sadeem Alhayli, Abdulrahman Alswaji, Liliane Okdah, Sameera Al Johani, Michel Doumith
381	EPI_ISL_416433	hCoV-19/USA/WA-UW77/2020	Homo sapiens	North America / USA / Washington	2020-03-10	UW Virology Lab	UW Virology Lab	Pavitra Roychoudhury, Hong Xie, Keith Jerome, Alexander Greninger
382	EPI_ISL_416434	hCoV-19/USA/WA-UW78/2020	Homo sapiens	North America / USA / Washington	2020-03-10	UW Virology Lab	UW Virology Lab	Pavitra Roychoudhury, Hong Xie, Keith Jerome, Alexander Greninger
383	EPI_ISL_416435	hCoV-19/USA/WA-UW79/2020	Homo sapiens	North America / USA / Washington	2020-03-10	UW Virology Lab	UW Virology Lab	Pavitra Roychoudhury, Hong Xie, Keith Jerome, Alexander Greninger
384	EPI_ISL_416436	hCoV-19/USA/WA-UW80/2020	Homo sapiens	North America / USA / Washington	2020-03-10	UW Virology Lab	UW Virology Lab	Pavitra Roychoudhury, Hong Xie, Keith Jerome, Alexander Greninger
385	EPI_ISL_416438	hCoV-19/USA/WA-UW82/2020	Homo sapiens	North America / USA / Washington	2020-03-10	UW Virology Lab	UW Virology Lab	Pavitra Roychoudhury, Hong Xie, Keith Jerome, Alexander Greninger
386	EPI_ISL_416439	hCoV-19/USA/WA-UW83/2020	Homo sapiens	North America / USA / Washington	2020-03-10	UW Virology Lab	UW Virology Lab	Pavitra Roychoudhury, Hong Xie, Keith Jerome, Alexander Greninger
387	EPI_ISL_416441	hCoV-19/USA/WA-UW85/2020	Homo sapiens	North America / USA / Washington	2020-03-10	UW Virology Lab	UW Virology Lab	Pavitra Roychoudhury, Hong Xie, Keith Jerome, Alexander Greninger
388	EPI_ISL_416442	hCoV-19/USA/WA-UW86/2020	Homo sapiens	North America / USA / Washington	2020-03-10	UW Virology Lab	UW Virology Lab	Pavitra Roychoudhury, Hong Xie, Keith Jerome, Alexander Greninger
389	EPI_ISL_416443	hCoV-19/USA/WA-UW87/2020	Homo sapiens	North America / USA / Washington	2020-03-10	UW Virology Lab	UW Virology Lab	Pavitra Roychoudhury, Hong Xie, Keith Jerome, Alexander Greninger
390	EPI_ISL_416444	hCoV-19/USA/WA-UW88/2020	Homo sapiens	North America / USA / Washington	2020-03-10	UW Virology Lab	UW Virology Lab	Pavitra Roychoudhury, Hong Xie, Keith Jerome, Alexander Greninger
391	EPI_ISL_416445	hCoV-19/USA/WA-UW89/2020	Homo sapiens	North America / USA / Washington	2020-03-10	UW Virology Lab	UW Virology Lab	Pavitra Roychoudhury, Hong Xie, Keith Jerome, Alexander Greninger
392	EPI_ISL_416447	hCoV-19/USA/WA-UW91/2020	Homo sapiens	North America / USA / Washington	2020-03-10	UW Virology Lab	UW Virology Lab	Pavitra Roychoudhury, Hong Xie, Keith Jerome, Alexander Greninger
393	EPI_ISL_416448	hCoV-19/USA/WA-UW92/2020	Homo sapiens	North America / USA / Washington	2020-03-11	UW Virology Lab	UW Virology Lab	Pavitra Roychoudhury, Hong Xie, Keith Jerome, Alexander Greninger
394	EPI_ISL_416451	hCoV-19/USA/WA-UW95/2020	Homo sapiens	North America / USA / Washington	2020-03-10	UW Virology Lab	UW Virology Lab	Pavitra Roychoudhury, Hong Xie, Keith Jerome, Alexander Greninger
395	EPI_ISL_416452	hCoV-19/USA/WA-UW96/2020	Homo sapiens	North America / USA / Washington	2020-03-10	UW Virology Lab	UW Virology Lab	Pavitra Roychoudhury, Hong Xie, Keith Jerome, Alexander Greninger
396	EPI_ISL_416457	hCoV-19/USA/CA-MG0987/2020	Homo sapiens	North America / USA / California / San Diego County	2020-03-18	Andersen Lab, The Scripps Research Institute	Andersen Lab, The Scripps Research Institute	Mark Zeller, Catie Anderson, Emily Spender, Sarah Topol, Raphaelle Klitting, Refugio Robles-Sikisaka, Karthik Gangavarapu, Laura Nicholson, Kristian Andersen
397	EPI_ISL_416466	hCoV-19/USA/WA-S11/2020	Homo sapiens	North America / USA / Washington / King County	2020-03-03	Seattle Flu Study	Seattle Flu Study	Chu et al
398	EPI_ISL_416467	hCoV-19/Belgium/MTR-03021/2020	Homo sapiens	Europe / Belgium / Holsbeek	2020-03-02	KU Leuven, Clinical and Epidemiological Virology	KU Leuven, Clinical and Epidemiological Virology	Bert Vanmechelen, Tony Wawina, Joan Marti-Carreras, Piet Maes
399	EPI_ISL_416468	hCoV-19/Belgium/GMH-03022/2020	Homo sapiens	Europe / Belgium / Holsbeek	2020-03-02	KU Leuven, Clinical and Epidemiological Virology	KU Leuven, Clinical and Epidemiological Virology	Bert Vanmechelen, Tony Wawina, Joan Marti-Carreras, Piet Maes
400	EPI_ISL_416469	hCoV-19//Belgium/SN-03031/2020	Homo sapiens	Europe / Belgium / Kessel-Lo	2020-03-03	KU Leuven, Clinical and Epidemiological Virology	KU Leuven, Clinical and Epidemiological Virology	Bert Vanmechelen, Tony Wawina, Joan Marti-Carreras, Piet Maes
401	EPI_ISL_416470	hCoV-19/Belgium/DB-03023/2020	Homo sapiens	Europe / Belgium / Couthuin	2020-03-02	KU Leuven, Clinical and Epidemiological Virology	KU Leuven, Clinical and Epidemiological Virology	Bert Vanmechelen, Tony Wawina, Joan Marti-Carreras, Piet Maes
402	EPI_ISL_416471	hCoV-19/Belgium/DBD-03024/2020	Homo sapiens	Europe / Belgium / Kessel-Lo	2020-03-02	KU Leuven, Clinical and Epidemiological Virology	KU Leuven, Clinical and Epidemiological Virology	Bert Vanmechelen, Tony Wawina, Joan Marti-Carreras, Piet Maes
403	EPI_ISL_416472	hCoV-19/Belgium/UMF-03025/2020	Homo sapiens	Europe / Belgium / Kessel-Lo	2020-03-02	KU Leuven, Clinical and Epidemiological Virology	KU Leuven, Clinical and Epidemiological Virology	Bert Vanmechelen, Tony Wawina, Joan Marti-Carreras, Piet Maes
404	EPI_ISL_416473	hCoV-19/Hangzhou/ZJU-08/2020	Homo sapiens	Asia / China / Hangzhou	2020-01-26	State Key Laboratory for Diagnosis and Treatment of Infectious Diseases, National Clinical Research Center for Infectious Diseases, First Affiliated Hospital, Zhejiang University School of Medicine, Hangzhou, China 310003	State Key Laboratory for Diagnosis and Treatment of Infectious Diseases, National Clinical Research Center for Infectious Diseases, First Affiliated Hospital, Zhejiang University School of Medicine, Hangzhou, China 310003	Hangping Yao, Nanping Wu, Chao Jiang, Xiangyun Lu, Linfang Cheng, Fumin Liu, Zhigang Wu, Haibo Wu, Changzhong Jin, Min Zheng, Lanjuan Li
405	EPI_ISL_416474	hCoV-19/Hangzhou/ZJU-09/2020	Homo sapiens	Asia / China / Hangzhou	2020-01-28	State Key Laboratory for Diagnosis and Treatment of Infectious Diseases, National Clinical Research Center for Infectious Diseases, First Affiliated Hospital, Zhejiang University School of Medicine, Hangzhou, China 310003	State Key Laboratory for Diagnosis and Treatment of Infectious Diseases, National Clinical Research Center for Infectious Diseases, First Affiliated Hospital, Zhejiang University School of Medicine, Hangzhou, China 310003	Hangping Yao, Nanping Wu, Chao Jiang, Xiangyun Lu, Linfang Cheng, Fumin Liu, Zhigang Wu, Haibo Wu, Changzhong Jin, Min Zheng, Lanjuan Li
406	EPI_ISL_416475	hCoV-19/Belgium/DBA-03032/2020	Homo sapiens	Europe / Belgium / Leuven	2020-03-03	KU Leuven, Clinical and Epidemiological Virology	KU Leuven, Clinical and Epidemiological Virology	Bert Vanmechelen, Tony Wawina, Joan Marti-Carreras, Piet Maes
407	EPI_ISL_416476	hCoV-19/Belgium/MTR-03026/2020	Homo sapiens	Europe / Belgium / Holsbeek	2020-03-02	KU Leuven, Clinical and Epidemiological Virology	KU Leuven, Clinical and Epidemiological Virology	Bert Vanmechelen, Tony Wawina, Joan Marti-Carreras, Piet Maes
408	EPI_ISL_416477	hCoV-19/Georgia/Tb-390/2020	Homo sapiens	Asia / Georgia / Tbilisi	2020-03-08	R. G. Lugar Center for Public Health Research, National Center for Disease Control and Public Health (NCDC) of Georgia.	R. G. Lugar Center for Public Health Research, National Center for Disease Control and Public Health (NCDC) of Georgia.	Marine Murtskhvaladze, Nato Kotaria, Ann Machablishvili, Lela Sabadze, Mari Gavashelidze, Ana Papkiauri, Meri Pantsulaia, Gvantsa Brachveli, Tata Imnadze, Tamar Jashiashvili, Tea Tevdoradze, Ketevan Sidamonidze, Ekaterine Khmaladze, Ekaterine Zhghenti, Roena Sukhiashvili, Mariam Zakalashvili, Lela Urushadze, Magda Dgebuadze, Giorgi Tomashvili, Davit Tsaguria, Ekaterine Zangaladze, Nino Berishvili…
409	EPI_ISL_416478	hCoV-19/Georgia/Tb-673/2020	Homo sapiens	Asia / Georgia / Tbilisi	2020-03-14	R. G. Lugar Center for Public Health Research, National Center for Disease Control and Public Health (NCDC) of Georgia.	R. G. Lugar Center for Public Health Research, National Center for Disease Control and Public Health (NCDC) of Georgia.	Marine Murtskhvaladze, Nato Kotaria, Ann Machablishvili, Lela Sabadze, Mari Gavashelidze, Ana Papkiauri, Meri Pantsulaia, Gvantsa Brachveli, Tata Imnadze, Tamar Jashiashvili, Tea Tevdoradze, Ketevan Sidamonidze, Ekaterine Khmaladze, Ekaterine Zhghenti, Roena Sukhiashvili, Mariam Zakalashvili, Lela Urushadze, Magda Dgebuadze, Giorgi Tomashvili, Davit Tsaguria, Ekaterine Zangaladze, Nino Berishvili…
410	EPI_ISL_416479	hCoV-19/Georgia/Tb-273/2020	Homo sapiens	Asia / Georgia / Tbilisi	2020-03-05	R. G. Lugar Center for Public Health Research, National Center for Disease Control and Public Health (NCDC) of Georgia.	R. G. Lugar Center for Public Health Research, National Center for Disease Control and Public Health (NCDC) of Georgia.	Marine Murtskhvaladze, Nato Kotaria, Ann Machablishvili, Lela Sabadze, Mari Gavashelidze, Ana Papkiauri, Meri Pantsulaia, Gvantsa Brachveli, Tata Imnadze, Tamar Jashiashvili, Tea Tevdoradze, Ketevan Sidamonidze, Ekaterine Khmaladze, Ekaterine Zhghenti, Roena Sukhiashvili, Mariam Zakalashvili, Lela Urushadze, Magda Dgebuadze, Giorgi Tomashvili, Davit Tsaguria, Ekaterine Zangaladze, Nino Berishvili…
411	EPI_ISL_416480	hCoV-19/Georgia/Tb-537/2020	Homo sapiens	Asia / Georgia / Tbilisi	2020-03-11	R. G. Lugar Center for Public Health Research, National Center for Disease Control and Public Health (NCDC) of Georgia.	R. G. Lugar Center for Public Health Research, National Center for Disease Control and Public Health (NCDC) of Georgia.	Ann Machablishvili, Nato Kotaria, Marine Murtskhvaladze, Lela Sabadze, Mari Gavashelidze, Ana Papkiauri, Meri Pantsulaia, Gvantsa Brachveli, Tata Imnadze, Tamar Jashiashvili, Tea Tevdoradze, Ketevan Sidamonidze, Ekaterine Khmaladze, Ekaterine Zhghenti, Roena Sukhiashvili, Mariam Zakalashvili, Lela Urushadze, Magda Dgebuadze, Giorgi Tomashvili, Davit Tsaguria, Ekaterine Zangaladze, Nino Berishvili…
412	EPI_ISL_416481	hCoV-19/Georgia/Tb-712/2020	Homo sapiens	Asia / Georgia / Tbilisi	2020-03-16	R. G. Lugar Center for Public Health Research, National Center for Disease Control and Public Health (NCDC) of Georgia.	R. G. Lugar Center for Public Health Research, National Center for Disease Control and Public Health (NCDC) of Georgia.	Gvantsa Chanturia, Marine Murtskhvaladze, Nato Kotaria, Ann Machablishvili, Lela Sabadze, Mari Gavashelidze, Ana Papkiauri, Meri Pantsulaia, Gvantsa Brachveli, Tata Imnadze, Tamar Jashiashvili, Tea Tevdoradze, Ketevan Sidamonidze, Ekaterine Khmaladze, Ekaterine Zhghenti, Roena Sukhiashvili, Mariam Zakalashvili, Lela Urushadze, Magda Dgebuadze, Giorgi Tomashvili, Davit Tsaguria, Ekaterine Zangalad…
413	EPI_ISL_416482	hCoV-19/Georgia/Tb/2020	Homo sapiens	Asia / Georgia / Tbilisi	2020-03-13	R. G. Lugar Center for Public Health Research, National Center for Disease Control and Public Health (NCDC) of Georgia.	R. G. Lugar Center for Public Health Research, National Center for Disease Control and Public Health (NCDC) of Georgia.	Adam Kotorashvili, Marine Murtskhvaladze, Nato Kotaria, Ann Machablishvili, Lela Sabadze, Mari Gavashelidze, Ana Papkiauri, Meri Pantsulaia, Gvantsa Brachveli, Tata Imnadze, Tamar Jashiashvili, Tea Tevdoradze, Ketevan Sidamonidze, Ekaterine Khmaladze, Ekaterine Zhghenti, Roena Sukhiashvili, Mariam Zakalashvili, Lela Urushadze, Magda Dgebuadze, Giorgi Tomashvili, Davit Tsaguria, Ekaterine Zangalad…
414	EPI_ISL_416484	hCoV-19/Spain/Valencia5/2020	Homo sapiens	Europe/Spain/Comunitat_Valenciana/Valencia	2020-02-27	Servicio de Microbiología. Consorcio Hospital General Universitario de Valencia	Sequencing and Bioinformatics Service and Molecular Epidemiology Research Group. FISABIO-Public Health	Maria Dolores Ocete, Concepcion Gimeno, Giuseppe D'Auria, Griselda De Marco, Neris Garcia-Gonzalez, Maria Alma Bracho, Fernando Gonzalez-Candelas
414	EPI_ISL_416487	hCoV-19/Spain/Valencia8/2020	Homo sapiens	Europe/Spain/Comunitat_Valenciana/Valencia	2020-03-04	Servicio de Microbiología. Consorcio Hospital General Universitario de Valencia	Sequencing and Bioinformatics Service and Molecular Epidemiology Research Group. FISABIO-Public Health	Giuseppe D'Auria, Griselda De Marco, Neris Garcia-Gonzalez, Maria Alma Bracho, Maria Dolores Ocete, Concepcion Gimeno, Fernando Gonzalez-Candelas
415	EPI_ISL_416488	hCoV-19/Poland/PL_P1/2020	Homo sapiens	Europe / Poland / Zielonogorskie	2020-03-03	ViroGenetics - BSL3 Laboratory of Virology; Homo sapiens Genome Variation Research Group & Genomics Centre MCB; Bioinformatics Research Group Department of Virology	ViroGenetics - BSL3 Laboratory of Virology; Homo sapiens Genome Variation Research Group & Genomics Centre MCB; Bioinformatics Research Group Department of Virology	Aleksandra Milewska, Ewelina Pośpiech, Agata Jarosz, Adrianna Klajmon, Kamila Marszałek, Katarzyna Pancer, Magdalena Rzeczkowska, Tomasz Wołkowicz, Katarzyna Zacharczuk, Agnieszka Kołakowska-Kulesza, Natalia Wolaniuk, Ewelina Hallman-Szelińska, Paweł P Łabaj, Wojciech Branicki, Krzysztof Pyrć
416	EPI_ISL_416494	hCoV-19/France/N2223/2020	Homo sapiens	Europe / France / Normandie / Rouen	2020-03-04	Centre Hositalier Universitaire de Rouen Laboratoire de Virologie	National Reference Center for Viruses of Respiratory Infections, Institut Pasteur, Paris	Mélnie Albert, Marion Barbet, Sylvie Behillil, Méline Bizard, Angela Brisebarre, Flora Donati, Etienne Simon-Lorière, Vincent Enouf, Maud Vanpeene, Sylvie van der Werf, Jean-Christophe Plantier
417	EPI_ISL_416495	hCoV-19/France/HF2234/2020	Homo sapiens	Europe / France / Hauts de France / Compiègne	2020-03-10	Centre Hospitalier Compiègne Laboratoire de Biologie	National Reference Center for Viruses of Respiratory Infections, Institut Pasteur, Paris	Mélnie Albert, Marion Barbet, Sylvie Behillil, Méline Bizard, Angela Brisebarre, Flora Donati, Etienne Simon-Lorière, Vincent Enouf, Maud Vanpeene, Sylvie van der Werf, Raulin Olivia
418	EPI_ISL_416496	hCoV-19/France/HF2237/2020	Homo sapiens	Europe / France / Hauts de France / Compiègne	2020-03-10	Centre Hospitalier Compiègne Laboratoire de Biologie	National Reference Center for Viruses of Respiratory Infections, Institut Pasteur, Paris	Mélnie Albert, Marion Barbet, Sylvie Behillil, Méline Bizard, Angela Brisebarre, Flora Donati, Etienne Simon-Lorière, Vincent Enouf, Maud Vanpeene, Sylvie van der Werf, Raulin Olivia
419	EPI_ISL_416497	hCoV-19/France/HF2239/2020	Homo sapiens	Europe / France / Hauts de France / Compiègne	2020-03-10	Centre Hospitalier Compiègne Laboratoire de Biologie	National Reference Center for Viruses of Respiratory Infections, Institut Pasteur, Paris	Mélnie Albert, Marion Barbet, Sylvie Behillil, Méline Bizard, Angela Brisebarre, Flora Donati, Etienne Simon-Lorière, Vincent Enouf, Maud Vanpeene, Sylvie van der Werf, Raulin Olivia
420	EPI_ISL_416498	hCoV-19/France/IDF2256/2020	Homo sapiens	Europe / France / Ile de France / Garches	2020-03-11	Institut Médico légal- Hop R. Poincaré	National Reference Center for Viruses of Respiratory Infections, Institut Pasteur, Paris	Mélnie Albert, Marion Barbet, Sylvie Behillil, Méline Bizard, Angela Brisebarre, Flora Donati, Etienne Simon-Lorière, Vincent Enouf, Maud Vanpeene, Sylvie van der Werf
421	EPI_ISL_416499	hCoV-19/France/IDF2278/2020	Homo sapiens	Europe / France / Ile de France / Longjumeau	2020-03-11	LABM GH nord Essonne	National Reference Center for Viruses of Respiratory Infections, Institut Pasteur, Paris	Mélnie Albert, Marion Barbet, Sylvie Behillil, Méline Bizard, Angela Brisebarre, Flora Donati, Etienne Simon-Lorière, Vincent Enouf, Maud Vanpeene, Sylvie van der Werf
422	EPI_ISL_416502	hCoV-19/France/B2330/2020	Homo sapiens	Europe / France / Bretagne / Rennes	2020-02-26	CHRU Pontchaillou - Laboratoire de Virologie	National Reference Center for Viruses of Respiratory Infections, Institut Pasteur, Paris	Mélnie Albert, Marion Barbet, Sylvie Behillil, Méline Bizard, Angela Brisebarre, Flora Donati, Etienne Simon-Lorière, Vincent Enouf, Maud Vanpeene, Sylvie van der Werf, Gisèle Lagathu
423	EPI_ISL_416503	hCoV-19/France/B2334/2020	Homo sapiens	Europe / France / Bretagne / Rennes	2020-03-01	CHRU Pontchaillou - Laboratoire de Virologie	National Reference Center for Viruses of Respiratory Infections, Institut Pasteur, Paris	Mélnie Albert, Marion Barbet, Sylvie Behillil, Méline Bizard, Angela Brisebarre, Flora Donati, Etienne Simon-Lorière, Vincent Enouf, Maud Vanpeene, Sylvie van der Werf, Gisèle Lagathu
424	EPI_ISL_416505	hCoV-19/France/B2336/2020	Homo sapiens	Europe / France / Bretagne / Rennes	2020-03-02	CHRU Pontchaillou - Laboratoire de Virologie	National Reference Center for Viruses of Respiratory Infections, Institut Pasteur, Paris	Mélnie Albert, Marion Barbet, Sylvie Behillil, Méline Bizard, Angela Brisebarre, Flora Donati, Etienne Simon-Lorière, Vincent Enouf, Maud Vanpeene, Sylvie van der Werf, Gisèle Lagathu
425	EPI_ISL_416506	hCoV-19/France/B2337/2020	Homo sapiens	Europe / France / Bretagne / Rennes	2020-03-03	CHRU Pontchaillou - Laboratoire de Virologie	National Reference Center for Viruses of Respiratory Infections, Institut Pasteur, Paris	Mélnie Albert, Marion Barbet, Sylvie Behillil, Méline Bizard, Angela Brisebarre, Flora Donati, Etienne Simon-Lorière, Vincent Enouf, Maud Vanpeene, Sylvie van der Werf, Gisèle Lagathu
426	EPI_ISL_416507	hCoV-19/France/B2340/2020	Homo sapiens	Europe / France / Bretagne / Rennes	2020-03-05	CHRU Pontchaillou - Laboratoire de Virologie	National Reference Center for Viruses of Respiratory Infections, Institut Pasteur, Paris	Mélnie Albert, Marion Barbet, Sylvie Behillil, Méline Bizard, Angela Brisebarre, Flora Donati, Etienne Simon-Lorière, Vincent Enouf, Maud Vanpeene, Sylvie van der Werf, Gisèle Lagathu
427	EPI_ISL_416509	hCoV-19/France/B2344/2020	Homo sapiens	Europe / France / Bretagne / Rennes	2020-03-06	CHRU Pontchaillou - Laboratoire de Virologie	National Reference Center for Viruses of Respiratory Infections, Institut Pasteur, Paris	Mélnie Albert, Marion Barbet, Sylvie Behillil, Méline Bizard, Angela Brisebarre, Flora Donati, Etienne Simon-Lorière, Vincent Enouf, Maud Vanpeene, Sylvie van der Werf, Gisèle Lagathu
428	EPI_ISL_416510	hCoV-19/France/B2346/2020	Homo sapiens	Europe / France / Bretagne / Rennes	2020-03-06	CHRU Pontchaillou - Laboratoire de Virologie	National Reference Center for Viruses of Respiratory Infections, Institut Pasteur, Paris	Mélnie Albert, Marion Barbet, Sylvie Behillil, Méline Bizard, Angela Brisebarre, Flora Donati, Etienne Simon-Lorière, Vincent Enouf, Maud Vanpeene, Sylvie van der Werf, Gisèle Lagathu
429	EPI_ISL_416513	hCoV-19/France/B2351/2020	Homo sapiens	Europe / France / Bretagne / Rennes	2020-03-07	CHRU Pontchaillou - Laboratoire de Virologie	National Reference Center for Viruses of Respiratory Infections, Institut Pasteur, Paris	Mélnie Albert, Marion Barbet, Sylvie Behillil, Méline Bizard, Angela Brisebarre, Flora Donati, Etienne Simon-Lorière, Vincent Enouf, Maud Vanpeene, Sylvie van der Werf, Gisèle Lagathu
430	EPI_ISL_416519	hCoV-19/New Zealand/20VR0189/2020	Homo sapiens	Oceania / New Zealand / Auckland	2020-03-02	Auckland Hospital	Institute of Environmental Science and Research (ESR)	Matt Storey, Xiaoyun Ren, Gary McAuliffe, Sally Roberts, Matthew Blakiston, Erasmus Smit, Lauren Jelly, Joep de Ligt
430	EPI_ISL_416732	hCoV-19/England/SHEF-BFCDF/2020	Homo sapiens	Europe / England / London	2020-03-03	Virology Department, Sheffield Teaching Hospitals NHS Foundation Trust	Department of Infection, Immunity and Cardiovascular Disease, The Florey Institute, The Medical School, University of Sheffield	Thushan de Silva, Matthew Parker, Adri Angyal, Rebecca Brown, Matthew Wyles, Mehmet Yavuz, Mohammad Raza, Cariad Evans
430	EPI_ISL_416734	hCoV-19/England/SHEF-BFCFD/2020	Homo sapiens	Europe / England / South Yorkshire	2020-03-09	Virology Department, Sheffield Teaching Hospitals NHS Foundation Trust	Department of Infection, Immunity and Cardiovascular Disease, The Florey Institute, The Medical School, University of Sheffield	Thushan de Silva, Matthew Parker, Adri Angyal, Rebecca Brown, Matthew Wyles, Mehmet Yavuz, Mohammad Raza, Cariad Evans
431	EPI_ISL_416521	hCoV-19/Saudi Arabia/SCDC-3321/2020	Homo sapiens	Asia / Saudi Arabia	2020-03-10	Public Health Laboratory	Public Health Laboratory, Saudi CDC	Albarrag, A
431	EPI_ISL_416522	hCoV-19/Saudi Arabia/SCDC-3324/2020	Homo sapiens	Asia / Saudi Arabia	2020-03-10	Public Health Laboratory, Saudi CDC	Public Health Laboratory, Saudi CDC	Albarrag,A
432	EPI_ISL_416524	hCoV-19/Japan/SMU-0311S2/2020	Homo sapiens	Asia / Japan / Saitama	2020-03-11	Saitama Medical University Hospital	Saitama Medical University	Kazuo Imai
433	EPI_ISL_416525	hCoV-19/Japan/SMU-0311S3/2020	Homo sapiens	Asia / Japan / Saitama	2020-03-11	Saitama Medical University	Saitama Medical University	Kazuo Imai
434	EPI_ISL_416538	hCoV-19/New Zealand/20VR0275/2020	Homo sapiens	Oceania / New Zealand / Wellington	2020-03-15	Wellington Hospital	Institute of Environmental Science and Research (ESR)	Wellington SCL, Wellington Hospital, Riddiford Street, Newtown, Wellington 6021, New Zealand
435	EPI_ISL_416539	hCoV-19/New Zealand/20VR0276/2020	Homo sapiens	Oceania / New Zealand / Wellington	2020-03-15	Wellington Hospital	Institute of Environmental Science and Research (ESR)	Matt Storey, Xiaoyun Ren, Craig Thornley, Maxim Bloomfield, Erasmus Smit, Lauren Jelly, Joep de Ligt
436	EPI_ISL_416541	hCoV-19/Kuwait/KU09/2020	Homo sapiens	Asia / Kuwait / Dasman	2020-03-02	Dasman Diabetes Institute and Virology Laboratory Ministry of Health	Dasman Diabetes Institute	Fahd Al-Mulla, Sumi John, Rasheeba Iqbal, Motasem Melhem, Ebaa AlOzairi, Sara Al-Qabandi, Qais Al-Duwairi
437	EPI_ISL_416542	hCoV-19/Kuwait/KU17/2020	Homo sapiens	Asia / Kuwait / Dasman	2020-03-02	Dasman Diabetes Institute	Dasman Diabetes Institute	Fahd Al-Mulla, Sumi John, Rasheeba Iqbal, Motasem Melhem, Ebaa AlOzairi, Sara Al-Qabandi, Qais Al-Duwairi
438	EPI_ISL_416566	hCoV-19/Japan/DP0027/2020	Homo sapiens	Asia / Japan / unknown	2020-02-15	Japanese Quarantine Stations	Pathogen Genomics Center, National Institute of Infectious Diseases	Tsuyoshi Sekizuka, Kentaro Itokawa, Rina Tanaka, Masanori Hashino, Tsutomu Kageyama, Shinji Saito, Ikuyo Takayama, Hideki Hasegawa, Takuri Takahashi, Hajime Kamiya, Takuya Yamagishi, Motoi Suzuki, Takaji Wakita, Makoto Kuroda
439	EPI_ISL_416567	hCoV-19/Japan/DP0037/2020	Homo sapiens	Asia / Japan / unknown	2020-02-15	Japanese Quarantine Stations	Pathogen Genomics Center, National Institute of Infectious Diseases	Tsuyoshi Sekizuka, Kentaro Itokawa, Rina Tanaka, Masanori Hashino, Tsutomu Kageyama, Shinji Saito, Ikuyo Takayama, Hideki Hasegawa, Takuri Takahashi, Hajime Kamiya, Takuya Yamagishi, Motoi Suzuki, Takaji Wakita, Makoto Kuroda
440	EPI_ISL_416569	hCoV-19/Japan/DP0059/2020	Homo sapiens	Asia / Japan / unknown	2020-02-15	Japanese Quarantine Stations	Pathogen Genomics Center, National Institute of Infectious Diseases	Tsuyoshi Sekizuka, Kentaro Itokawa, Rina Tanaka, Masanori Hashino, Tsutomu Kageyama, Shinji Saito, Ikuyo Takayama, Hideki Hasegawa, Takuri Takahashi, Hajime Kamiya, Takuya Yamagishi, Motoi Suzuki, Takaji Wakita, Makoto Kuroda
441	EPI_ISL_416570	hCoV-19/Japan/DP0065/2020	Homo sapiens	Asia / Japan / unknown	2020-02-15	Japanese Quarantine Stations	Pathogen Genomics Center, National Institute of Infectious Diseases	Tsuyoshi Sekizuka, Kentaro Itokawa, Rina Tanaka, Masanori Hashino, Tsutomu Kageyama, Shinji Saito, Ikuyo Takayama, Hideki Hasegawa, Takuri Takahashi, Hajime Kamiya, Takuya Yamagishi, Motoi Suzuki, Takaji Wakita, Makoto Kuroda
442	EPI_ISL_416571	hCoV-19/Japan/DP0077/2020	Homo sapiens	Asia / Japan / unknown	2020-02-15	Japanese Quarantine Stations	Pathogen Genomics Center, National Institute of Infectious Diseases	Tsuyoshi Sekizuka, Kentaro Itokawa, Rina Tanaka, Masanori Hashino, Tsutomu Kageyama, Shinji Saito, Ikuyo Takayama, Hideki Hasegawa, Takuri Takahashi, Hajime Kamiya, Takuya Yamagishi, Motoi Suzuki, Takaji Wakita, Makoto Kuroda
443	EPI_ISL_416572	hCoV-19/Japan/DP0078/2020	Homo sapiens	Asia / Japan / unknown	2020-02-15	Japanese Quarantine Stations	Pathogen Genomics Center, National Institute of Infectious Diseases	Tsuyoshi Sekizuka, Kentaro Itokawa, Rina Tanaka, Masanori Hashino, Tsutomu Kageyama, Shinji Saito, Ikuyo Takayama, Hideki Hasegawa, Takuri Takahashi, Hajime Kamiya, Takuya Yamagishi, Motoi Suzuki, Takaji Wakita, Makoto Kuroda
443	EPI_ISL_416573	hCoV-19/Japan/DP0104/2020	Homo sapiens	Asia / Japan / unknown	2020-02-15	Japanese Quarantine Stations	Pathogen Genomics Center, National Institute of Infectious Diseases	Tsuyoshi Sekizuka, Kentaro Itokawa, Rina Tanaka, Masanori Hashino, Tsutomu Kageyama, Shinji Saito, Ikuyo Takayama, Hideki Hasegawa, Takuri Takahashi, Hajime Kamiya, Takuya Yamagishi, Motoi Suzuki, Takaji Wakita, Makoto Kuroda
443	EPI_ISL_416575	hCoV-19/Japan/DP0121/2020	Homo sapiens	Asia / Japan / unknown	2020-02-15	Japanese Quarantine Stations	Pathogen Genomics Center, National Institute of Infectious Diseases	Tsuyoshi Sekizuka, Kentaro Itokawa, Rina Tanaka, Masanori Hashino, Tsutomu Kageyama, Shinji Saito, Ikuyo Takayama, Hideki Hasegawa, Takuri Takahashi, Hajime Kamiya, Takuya Yamagishi, Motoi Suzuki, Takaji Wakita, Makoto Kuroda
443	EPI_ISL_416576	hCoV-19/Japan/DP0133/2020	Homo sapiens	Asia / Japan / unknown	2020-02-15	Japanese Quarantine Stations	Pathogen Genomics Center, National Institute of Infectious Diseases	Tsuyoshi Sekizuka, Kentaro Itokawa, Rina Tanaka, Masanori Hashino, Tsutomu Kageyama, Shinji Saito, Ikuyo Takayama, Hideki Hasegawa, Takuri Takahashi, Hajime Kamiya, Takuya Yamagishi, Motoi Suzuki, Takaji Wakita, Makoto Kuroda
443	EPI_ISL_416580	hCoV-19/Japan/DP0184/2020	Homo sapiens	Asia / Japan / unknown	2020-02-15	Japanese Quarantine Stations	Pathogen Genomics Center, National Institute of Infectious Diseases	Tsuyoshi Sekizuka, Kentaro Itokawa, Rina Tanaka, Masanori Hashino, Tsutomu Kageyama, Shinji Saito, Ikuyo Takayama, Hideki Hasegawa, Takuri Takahashi, Hajime Kamiya, Takuya Yamagishi, Motoi Suzuki, Takaji Wakita, Makoto Kuroda
443	EPI_ISL_416629	hCoV-19/Japan/DP0802/2020	Homo sapiens	Asia / Japan / unknown	2020-02-17	Japanese Quarantine Stations	Pathogen Genomics Center, National Institute of Infectious Diseases	Tsuyoshi Sekizuka, Kentaro Itokawa, Rina Tanaka, Masanori Hashino, Tsutomu Kageyama, Shinji Saito, Ikuyo Takayama, Hideki Hasegawa, Takuri Takahashi, Hajime Kamiya, Takuya Yamagishi, Motoi Suzuki, Takaji Wakita, Makoto Kuroda
444	EPI_ISL_416578	hCoV-19/Japan/DP0152/2020	Homo sapiens	Asia / Japan / unknown	2020-02-15	Japanese Quarantine Stations	Pathogen Genomics Center, National Institute of Infectious Diseases	Tsuyoshi Sekizuka, Kentaro Itokawa, Rina Tanaka, Masanori Hashino, Tsutomu Kageyama, Shinji Saito, Ikuyo Takayama, Hideki Hasegawa, Takuri Takahashi, Hajime Kamiya, Takuya Yamagishi, Motoi Suzuki, Takaji Wakita, Makoto Kuroda
445	EPI_ISL_416579	hCoV-19/Japan/DP0158/2020	Homo sapiens	Asia / Japan / unknown	2020-02-15	Japanese Quarantine Stations	Pathogen Genomics Center, National Institute of Infectious Diseases	Tsuyoshi Sekizuka, Kentaro Itokawa, Rina Tanaka, Masanori Hashino, Tsutomu Kageyama, Shinji Saito, Ikuyo Takayama, Hideki Hasegawa, Takuri Takahashi, Hajime Kamiya, Takuya Yamagishi, Motoi Suzuki, Takaji Wakita, Makoto Kuroda
446	EPI_ISL_416581	hCoV-19/Japan/DP0190/2020	Homo sapiens	Asia / Japan / unknown	2020-02-15	Japanese Quarantine Stations	Pathogen Genomics Center, National Institute of Infectious Diseases	Tsuyoshi Sekizuka, Kentaro Itokawa, Rina Tanaka, Masanori Hashino, Tsutomu Kageyama, Shinji Saito, Ikuyo Takayama, Hideki Hasegawa, Takuri Takahashi, Hajime Kamiya, Takuya Yamagishi, Motoi Suzuki, Takaji Wakita, Makoto Kuroda
447	EPI_ISL_416582	hCoV-19/Japan/DP0191/2020	Homo sapiens	Asia / Japan / unknown	2020-02-15	Japanese Quarantine Stations	Pathogen Genomics Center, National Institute of Infectious Diseases	Tsuyoshi Sekizuka, Kentaro Itokawa, Rina Tanaka, Masanori Hashino, Tsutomu Kageyama, Shinji Saito, Ikuyo Takayama, Hideki Hasegawa, Takuri Takahashi, Hajime Kamiya, Takuya Yamagishi, Motoi Suzuki, Takaji Wakita, Makoto Kuroda
448	EPI_ISL_416583	hCoV-19/Japan/DP0196/2020	Homo sapiens	Asia / Japan / unknown	2020-02-15	Japanese Quarantine Stations	Pathogen Genomics Center, National Institute of Infectious Diseases	Tsuyoshi Sekizuka, Kentaro Itokawa, Rina Tanaka, Masanori Hashino, Tsutomu Kageyama, Shinji Saito, Ikuyo Takayama, Hideki Hasegawa, Takuri Takahashi, Hajime Kamiya, Takuya Yamagishi, Motoi Suzuki, Takaji Wakita, Makoto Kuroda
449	EPI_ISL_416584	hCoV-19/Japan/DP0200/2020	Homo sapiens	Asia / Japan / unknown	2020-02-15	Japanese Quarantine Stations	Pathogen Genomics Center, National Institute of Infectious Diseases	Tsuyoshi Sekizuka, Kentaro Itokawa, Rina Tanaka, Masanori Hashino, Tsutomu Kageyama, Shinji Saito, Ikuyo Takayama, Hideki Hasegawa, Takuri Takahashi, Hajime Kamiya, Takuya Yamagishi, Motoi Suzuki, Takaji Wakita, Makoto Kuroda
450	EPI_ISL_416585	hCoV-19/Japan/DP0236/2020	Homo sapiens	Asia / Japan / unknown	2020-02-16	Japanese Quarantine Stations	Pathogen Genomics Center, National Institute of Infectious Diseases	Tsuyoshi Sekizuka, Kentaro Itokawa, Rina Tanaka, Masanori Hashino, Tsutomu Kageyama, Shinji Saito, Ikuyo Takayama, Hideki Hasegawa, Takuri Takahashi, Hajime Kamiya, Takuya Yamagishi, Motoi Suzuki, Takaji Wakita, Makoto Kuroda
451	EPI_ISL_416586	hCoV-19/Japan/DP0274/2020	Homo sapiens	Asia / Japan / unknown	2020-02-16	Japanese Quarantine Stations	Pathogen Genomics Center, National Institute of Infectious Diseases	Tsuyoshi Sekizuka, Kentaro Itokawa, Rina Tanaka, Masanori Hashino, Tsutomu Kageyama, Shinji Saito, Ikuyo Takayama, Hideki Hasegawa, Takuri Takahashi, Hajime Kamiya, Takuya Yamagishi, Motoi Suzuki, Takaji Wakita, Makoto Kuroda
451	EPI_ISL_416595	hCoV-19/Japan/DP0328/2020	Homo sapiens	Asia / Japan / unknown	2020-02-16	Japanese Quarantine Stations	Pathogen Genomics Center, National Institute of Infectious Diseases	Tsuyoshi Sekizuka, Kentaro Itokawa, Rina Tanaka, Masanori Hashino, Tsutomu Kageyama, Shinji Saito, Ikuyo Takayama, Hideki Hasegawa, Takuri Takahashi, Hajime Kamiya, Takuya Yamagishi, Motoi Suzuki, Takaji Wakita, Makoto Kuroda
451	EPI_ISL_416606	hCoV-19/Japan/DP0482/2020	Homo sapiens	Asia / Japan / unknown	2020-02-16	Japanese Quarantine Stations	Pathogen Genomics Center, National Institute of Infectious Diseases	Tsuyoshi Sekizuka, Kentaro Itokawa, Rina Tanaka, Masanori Hashino, Tsutomu Kageyama, Shinji Saito, Ikuyo Takayama, Hideki Hasegawa, Takuri Takahashi, Hajime Kamiya, Takuya Yamagishi, Motoi Suzuki, Takaji Wakita, Makoto Kuroda
451	EPI_ISL_416634	hCoV-19/Japan/DP0890/2020	Homo sapiens	Asia / Japan / unknown	2020-02-17	Japanese Quarantine Stations	Pathogen Genomics Center, National Institute of Infectious Diseases	Tsuyoshi Sekizuka, Kentaro Itokawa, Rina Tanaka, Masanori Hashino, Tsutomu Kageyama, Shinji Saito, Ikuyo Takayama, Hideki Hasegawa, Takuri Takahashi, Hajime Kamiya, Takuya Yamagishi, Motoi Suzuki, Takaji Wakita, Makoto Kuroda
452	EPI_ISL_416587	hCoV-19/Japan/DP0278/2020	Homo sapiens	Asia / Japan / unknown	2020-02-16	Japanese Quarantine Stations	Pathogen Genomics Center, National Institute of Infectious Diseases	Tsuyoshi Sekizuka, Kentaro Itokawa, Rina Tanaka, Masanori Hashino, Tsutomu Kageyama, Shinji Saito, Ikuyo Takayama, Hideki Hasegawa, Takuri Takahashi, Hajime Kamiya, Takuya Yamagishi, Motoi Suzuki, Takaji Wakita, Makoto Kuroda
453	EPI_ISL_416589	hCoV-19/Japan/DP0287/2020	Homo sapiens	Asia / Japan / unknown	2020-02-16	Japanese Quarantine Stations	Pathogen Genomics Center, National Institute of Infectious Diseases	Tsuyoshi Sekizuka, Kentaro Itokawa, Rina Tanaka, Masanori Hashino, Tsutomu Kageyama, Shinji Saito, Ikuyo Takayama, Hideki Hasegawa, Takuri Takahashi, Hajime Kamiya, Takuya Yamagishi, Motoi Suzuki, Takaji Wakita, Makoto Kuroda
454	EPI_ISL_416591	hCoV-19/Japan/DP0290/2020	Homo sapiens	Asia / Japan / unknown	2020-02-16	Japanese Quarantine Stations	Pathogen Genomics Center, National Institute of Infectious Diseases	Tsuyoshi Sekizuka, Kentaro Itokawa, Rina Tanaka, Masanori Hashino, Tsutomu Kageyama, Shinji Saito, Ikuyo Takayama, Hideki Hasegawa, Takuri Takahashi, Hajime Kamiya, Takuya Yamagishi, Motoi Suzuki, Takaji Wakita, Makoto Kuroda
455	EPI_ISL_416592	hCoV-19/Japan/DP0294/2020	Homo sapiens	Asia / Japan / unknown	2020-02-16	Japanese Quarantine Stations	Pathogen Genomics Center, National Institute of Infectious Diseases	Tsuyoshi Sekizuka, Kentaro Itokawa, Rina Tanaka, Masanori Hashino, Tsutomu Kageyama, Shinji Saito, Ikuyo Takayama, Hideki Hasegawa, Takuri Takahashi, Hajime Kamiya, Takuya Yamagishi, Motoi Suzuki, Takaji Wakita, Makoto Kuroda
456	EPI_ISL_416593	hCoV-19/Japan/DP0311/2020	Homo sapiens	Asia / Japan / unknown	2020-02-16	Japanese Quarantine Stations	Pathogen Genomics Center, National Institute of Infectious Diseases	Tsuyoshi Sekizuka, Kentaro Itokawa, Rina Tanaka, Masanori Hashino, Tsutomu Kageyama, Shinji Saito, Ikuyo Takayama, Hideki Hasegawa, Takuri Takahashi, Hajime Kamiya, Takuya Yamagishi, Motoi Suzuki, Takaji Wakita, Makoto Kuroda
457	EPI_ISL_416594	hCoV-19/Japan/DP0319/2020	Homo sapiens	Asia / Japan / unknown	2020-02-16	Japanese Quarantine Stations	Pathogen Genomics Center, National Institute of Infectious Diseases	Tsuyoshi Sekizuka, Kentaro Itokawa, Rina Tanaka, Masanori Hashino, Tsutomu Kageyama, Shinji Saito, Ikuyo Takayama, Hideki Hasegawa, Takuri Takahashi, Hajime Kamiya, Takuya Yamagishi, Motoi Suzuki, Takaji Wakita, Makoto Kuroda
457	EPI_ISL_416596	hCoV-19/Japan/DP0344/2020	Homo sapiens	Asia / Japan / unknown	2020-02-16	Japanese Quarantine Stations	Pathogen Genomics Center, National Institute of Infectious Diseases	Tsuyoshi Sekizuka, Kentaro Itokawa, Rina Tanaka, Masanori Hashino, Tsutomu Kageyama, Shinji Saito, Ikuyo Takayama, Hideki Hasegawa, Takuri Takahashi, Hajime Kamiya, Takuya Yamagishi, Motoi Suzuki, Takaji Wakita, Makoto Kuroda
458	EPI_ISL_416597	hCoV-19/Japan/DP0346/2020	Homo sapiens	Asia / Japan / unknown	2020-02-16	Japanese Quarantine Stations	Pathogen Genomics Center, National Institute of Infectious Diseases	Tsuyoshi Sekizuka, Kentaro Itokawa, Rina Tanaka, Masanori Hashino, Tsutomu Kageyama, Shinji Saito, Ikuyo Takayama, Hideki Hasegawa, Takuri Takahashi, Hajime Kamiya, Takuya Yamagishi, Motoi Suzuki, Takaji Wakita, Makoto Kuroda
459	EPI_ISL_416598	hCoV-19/Japan/DP0357/2020	Homo sapiens	Asia / Japan / unknown	2020-02-16	Japanese Quarantine Stations	Pathogen Genomics Center, National Institute of Infectious Diseases	Tsuyoshi Sekizuka, Kentaro Itokawa, Rina Tanaka, Masanori Hashino, Tsutomu Kageyama, Shinji Saito, Ikuyo Takayama, Hideki Hasegawa, Takuri Takahashi, Hajime Kamiya, Takuya Yamagishi, Motoi Suzuki, Takaji Wakita, Makoto Kuroda
460	EPI_ISL_416599	hCoV-19/Japan/DP0361/2020	Homo sapiens	Asia / Japan / unknown	2020-02-16	Japanese Quarantine Stations	Pathogen Genomics Center, National Institute of Infectious Diseases	Tsuyoshi Sekizuka, Kentaro Itokawa, Rina Tanaka, Masanori Hashino, Tsutomu Kageyama, Shinji Saito, Ikuyo Takayama, Hideki Hasegawa, Takuri Takahashi, Hajime Kamiya, Takuya Yamagishi, Motoi Suzuki, Takaji Wakita, Makoto Kuroda
461	EPI_ISL_416601	hCoV-19/Japan/DP0457/2020	Homo sapiens	Asia / Japan / unknown	2020-02-16	Japanese Quarantine Stations	Pathogen Genomics Center, National Institute of Infectious Diseases	Tsuyoshi Sekizuka, Kentaro Itokawa, Rina Tanaka, Masanori Hashino, Tsutomu Kageyama, Shinji Saito, Ikuyo Takayama, Hideki Hasegawa, Takuri Takahashi, Hajime Kamiya, Takuya Yamagishi, Motoi Suzuki, Takaji Wakita, Makoto Kuroda
462	EPI_ISL_416603	hCoV-19/Japan/DP0464/2020	Homo sapiens	Asia / Japan / unknown	2020-02-16	Japanese Quarantine Stations	Pathogen Genomics Center, National Institute of Infectious Diseases	Tsuyoshi Sekizuka, Kentaro Itokawa, Rina Tanaka, Masanori Hashino, Tsutomu Kageyama, Shinji Saito, Ikuyo Takayama, Hideki Hasegawa, Takuri Takahashi, Hajime Kamiya, Takuya Yamagishi, Motoi Suzuki, Takaji Wakita, Makoto Kuroda
463	EPI_ISL_416607	hCoV-19/Japan/DP0543/2020	Homo sapiens	Asia / Japan / unknown	2020-02-17	Japanese Quarantine Stations	Pathogen Genomics Center, National Institute of Infectious Diseases	Tsuyoshi Sekizuka, Kentaro Itokawa, Rina Tanaka, Masanori Hashino, Tsutomu Kageyama, Shinji Saito, Ikuyo Takayama, Hideki Hasegawa, Takuri Takahashi, Hajime Kamiya, Takuya Yamagishi, Motoi Suzuki, Takaji Wakita, Makoto Kuroda
464	EPI_ISL_416609	hCoV-19/Japan/DP0568/2020	Homo sapiens	Asia / Japan / unknown	2020-02-17	Japanese Quarantine Stations	Pathogen Genomics Center, National Institute of Infectious Diseases	Tsuyoshi Sekizuka, Kentaro Itokawa, Rina Tanaka, Masanori Hashino, Tsutomu Kageyama, Shinji Saito, Ikuyo Takayama, Hideki Hasegawa, Takuri Takahashi, Hajime Kamiya, Takuya Yamagishi, Motoi Suzuki, Takaji Wakita, Makoto Kuroda
465	EPI_ISL_416610	hCoV-19/Japan/DP0588/2020	Homo sapiens	Asia / Japan / unknown	2020-02-17	Japanese Quarantine Stations	Pathogen Genomics Center, National Institute of Infectious Diseases	Tsuyoshi Sekizuka, Kentaro Itokawa, Rina Tanaka, Masanori Hashino, Tsutomu Kageyama, Shinji Saito, Ikuyo Takayama, Hideki Hasegawa, Takuri Takahashi, Hajime Kamiya, Takuya Yamagishi, Motoi Suzuki, Takaji Wakita, Makoto Kuroda
466	EPI_ISL_416612	hCoV-19/Japan/DP0645/2020	Homo sapiens	Asia / Japan / unknown	2020-02-17	Japanese Quarantine Stations	Pathogen Genomics Center, National Institute of Infectious Diseases	Tsuyoshi Sekizuka, Kentaro Itokawa, Rina Tanaka, Masanori Hashino, Tsutomu Kageyama, Shinji Saito, Ikuyo Takayama, Hideki Hasegawa, Takuri Takahashi, Hajime Kamiya, Takuya Yamagishi, Motoi Suzuki, Takaji Wakita, Makoto Kuroda
467	EPI_ISL_416614	hCoV-19/Japan/DP0687/2020	Homo sapiens	Asia / Japan / unknown	2020-02-17	Japanese Quarantine Stations	Pathogen Genomics Center, National Institute of Infectious Diseases	Tsuyoshi Sekizuka, Kentaro Itokawa, Rina Tanaka, Masanori Hashino, Tsutomu Kageyama, Shinji Saito, Ikuyo Takayama, Hideki Hasegawa, Takuri Takahashi, Hajime Kamiya, Takuya Yamagishi, Motoi Suzuki, Takaji Wakita, Makoto Kuroda
468	EPI_ISL_416617	hCoV-19/Japan/DP0699/2020	Homo sapiens	Asia / Japan / unknown	2020-02-17	Japanese Quarantine Stations	Pathogen Genomics Center, National Institute of Infectious Diseases	Tsuyoshi Sekizuka, Kentaro Itokawa, Rina Tanaka, Masanori Hashino, Tsutomu Kageyama, Shinji Saito, Ikuyo Takayama, Hideki Hasegawa, Takuri Takahashi, Hajime Kamiya, Takuya Yamagishi, Motoi Suzuki, Takaji Wakita, Makoto Kuroda
469	EPI_ISL_416620	hCoV-19/Japan/DP0724/2020	Homo sapiens	Asia / Japan / unknown	2020-02-17	Japanese Quarantine Stations	Pathogen Genomics Center, National Institute of Infectious Diseases	Tsuyoshi Sekizuka, Kentaro Itokawa, Rina Tanaka, Masanori Hashino, Tsutomu Kageyama, Shinji Saito, Ikuyo Takayama, Hideki Hasegawa, Takuri Takahashi, Hajime Kamiya, Takuya Yamagishi, Motoi Suzuki, Takaji Wakita, Makoto Kuroda
470	EPI_ISL_416621	hCoV-19/Japan/DP0743/2020	Homo sapiens	Asia / Japan / unknown	2020-02-17	Japanese Quarantine Stations	Pathogen Genomics Center, National Institute of Infectious Diseases	Tsuyoshi Sekizuka, Kentaro Itokawa, Rina Tanaka, Masanori Hashino, Tsutomu Kageyama, Shinji Saito, Ikuyo Takayama, Hideki Hasegawa, Takuri Takahashi, Hajime Kamiya, Takuya Yamagishi, Motoi Suzuki, Takaji Wakita, Makoto Kuroda
471	EPI_ISL_416622	hCoV-19/Japan/DP0752/2020	Homo sapiens	Asia / Japan / unknown	2020-02-17	Japanese Quarantine Stations	Pathogen Genomics Center, National Institute of Infectious Diseases	Tsuyoshi Sekizuka, Kentaro Itokawa, Rina Tanaka, Masanori Hashino, Tsutomu Kageyama, Shinji Saito, Ikuyo Takayama, Hideki Hasegawa, Takuri Takahashi, Hajime Kamiya, Takuya Yamagishi, Motoi Suzuki, Takaji Wakita, Makoto Kuroda
472	EPI_ISL_416624	hCoV-19/Japan/DP0764/2020	Homo sapiens	Asia / Japan / unknown	2020-02-17	Japanese Quarantine Stations	Pathogen Genomics Center, National Institute of Infectious Diseases	Tsuyoshi Sekizuka, Kentaro Itokawa, Rina Tanaka, Masanori Hashino, Tsutomu Kageyama, Shinji Saito, Ikuyo Takayama, Hideki Hasegawa, Takuri Takahashi, Hajime Kamiya, Takuya Yamagishi, Motoi Suzuki, Takaji Wakita, Makoto Kuroda
473	EPI_ISL_416625	hCoV-19/Japan/DP0765/2020	Homo sapiens	Asia / Japan / unknown	2020-02-17	Japanese Quarantine Stations	Pathogen Genomics Center, National Institute of Infectious Diseases	Tsuyoshi Sekizuka, Kentaro Itokawa, Rina Tanaka, Masanori Hashino, Tsutomu Kageyama, Shinji Saito, Ikuyo Takayama, Hideki Hasegawa, Takuri Takahashi, Hajime Kamiya, Takuya Yamagishi, Motoi Suzuki, Takaji Wakita, Makoto Kuroda
474	EPI_ISL_416628	hCoV-19/Japan/DP0786/2020	Homo sapiens	Asia / Japan / unknown	2020-02-17	Japanese Quarantine Stations	Pathogen Genomics Center, National Institute of Infectious Diseases	Tsuyoshi Sekizuka, Kentaro Itokawa, Rina Tanaka, Masanori Hashino, Tsutomu Kageyama, Shinji Saito, Ikuyo Takayama, Hideki Hasegawa, Takuri Takahashi, Hajime Kamiya, Takuya Yamagishi, Motoi Suzuki, Takaji Wakita, Makoto Kuroda
475	EPI_ISL_416631	hCoV-19/Japan/DP0804/2020	Homo sapiens	Asia / Japan / unknown	2020-02-17	Japanese Quarantine Stations	Pathogen Genomics Center, National Institute of Infectious Diseases	Tsuyoshi Sekizuka, Kentaro Itokawa, Rina Tanaka, Masanori Hashino, Tsutomu Kageyama, Shinji Saito, Ikuyo Takayama, Hideki Hasegawa, Takuri Takahashi, Hajime Kamiya, Takuya Yamagishi, Motoi Suzuki, Takaji Wakita, Makoto Kuroda
476	EPI_ISL_416632	hCoV-19/Japan/DP0827/2020	Homo sapiens	Asia / Japan / unknown	2020-02-17	Japanese Quarantine Stations	Pathogen Genomics Center, National Institute of Infectious Diseases	Tsuyoshi Sekizuka, Kentaro Itokawa, Rina Tanaka, Masanori Hashino, Tsutomu Kageyama, Shinji Saito, Ikuyo Takayama, Hideki Hasegawa, Takuri Takahashi, Hajime Kamiya, Takuya Yamagishi, Motoi Suzuki, Takaji Wakita, Makoto Kuroda
477	EPI_ISL_416633	hCoV-19/Japan/DP0880/2020	Homo sapiens	Asia / Japan / unknown	2020-02-17	Japanese Quarantine Stations	Pathogen Genomics Center, National Institute of Infectious Diseases	Tsuyoshi Sekizuka, Kentaro Itokawa, Rina Tanaka, Masanori Hashino, Tsutomu Kageyama, Shinji Saito, Ikuyo Takayama, Hideki Hasegawa, Takuri Takahashi, Hajime Kamiya, Takuya Yamagishi, Motoi Suzuki, Takaji Wakita, Makoto Kuroda
478	EPI_ISL_416635	hCoV-19/USA/WA-UW97/2020	Homo sapiens	North America / USA / Washington	2020-03-12	UW Virology Lab	UW Virology Lab	Pavitra Roychoudhury, Hong Xie, Keith Jerome, Alexander Greninger
479	EPI_ISL_416636	hCoV-19/USA/WA-UW98/2020	Homo sapiens	North America / USA / Washington	2020-03-12	UW Virology Lab	UW Virology Lab	Pavitra Roychoudhury, Hong Xie, Keith Jerome, Alexander Greninger
480	EPI_ISL_416637	hCoV-19/USA/WA-UW99/2020	Homo sapiens	North America / USA / Washington	2020-03-12	UW Virology Lab	UW Virology Lab	Pavitra Roychoudhury, Hong Xie, Keith Jerome, Alexander Greninger
480	EPI_ISL_416659	hCoV-19/USA/WA-UW121/2020	Homo sapiens	North America / USA / Washington	2020-03-11	UW Virology Lab	UW Virology Lab	Pavitra Roychoudhury, Hong Xie, Keith Jerome, Alexander Greninger
480	EPI_ISL_416685	hCoV-19/USA/WA-UW147/2020	Homo sapiens	North America / USA / Washington	2020-03-15	UW Virology Lab	UW Virology Lab	Pavitra Roychoudhury, Hong Xie, Keith Jerome, Alexander Greninger
481	EPI_ISL_416638	hCoV-19/USA/WA-UW100/2020	Homo sapiens	North America / USA / Washington	2020-03-12	UW Virology Lab	UW Virology Lab	Pavitra Roychoudhury, Hong Xie, Keith Jerome, Alexander Greninger
482	EPI_ISL_416641	hCoV-19/USA/WA-UW103/2020	Homo sapiens	North America / USA / Washington	2020-03-11	UW Virology Lab	UW Virology Lab	Pavitra Roychoudhury, Hong Xie, Keith Jerome, Alexander Greninger
483	EPI_ISL_416642	hCoV-19/USA/WA-UW104/2020	Homo sapiens	North America / USA / Washington	2020-03-11	UW Virology Lab	UW Virology Lab	Pavitra Roychoudhury, Hong Xie, Keith Jerome, Alexander Greninger
484	EPI_ISL_416644	hCoV-19/USA/WA-UW106/2020	Homo sapiens	North America / USA / Washington	2020-03-11	UW Virology Lab	UW Virology Lab	Pavitra Roychoudhury, Hong Xie, Keith Jerome, Alexander Greninger
485	EPI_ISL_416646	hCoV-19/USA/WA-UW108/2020	Homo sapiens	North America / USA / Washington	2020-03-11	UW Virology Lab	UW Virology Lab	Pavitra Roychoudhury, Hong Xie, Keith Jerome, Alexander Greninger
486	EPI_ISL_416648	hCoV-19/USA/WA-UW110/2020	Homo sapiens	North America / USA / Washington	2020-03-11	UW Virology Lab	UW Virology Lab	Pavitra Roychoudhury, Hong Xie, Keith Jerome, Alexander Greninger
487	EPI_ISL_416649	hCoV-19/USA/WA-UW111/2020	Homo sapiens	North America / USA / Washington	2020-03-11	UW Virology Lab	UW Virology Lab	Pavitra Roychoudhury, Hong Xie, Keith Jerome, Alexander Greninger
488	EPI_ISL_416650	hCoV-19/USA/WA-UW112/2020	Homo sapiens	North America / USA	2020-03-10	UW Virology Lab	UW Virology Lab	Pavitra Roychoudhury, Hong Xie, Keith Jerome, Alexander Greninger
489	EPI_ISL_416651	hCoV-19/USA/WA-UW113/2020	Homo sapiens	North America / USA	2020-03-11	UW Virology Lab	UW Virology Lab	Pavitra Roychoudhury, Hong Xie, Keith Jerome, Alexander Greninger
490	EPI_ISL_416652	hCoV-19/USA/WA-UW114/2020	Homo sapiens	North America / USA / Washington	2020-03-11	UW Virology Lab	UW Virology Lab	Pavitra Roychoudhury, Hong Xie, Keith Jerome, Alexander Greninger
491	EPI_ISL_416653	hCoV-19/USA/WA-UW115/2020	Homo sapiens	North America / USA / Washington	2020-03-11	UW Virology Lab	UW Virology Lab	Pavitra Roychoudhury, Hong Xie, Keith Jerome, Alexander Greninger
492	EPI_ISL_416655	hCoV-19/USA/WA-UW117/2020	Homo sapiens	North America / USA / Washington	2020-03-11	UW Virology Lab	UW Virology Lab	Pavitra Roychoudhury, Hong Xie, Keith Jerome, Alexander Greninger
493	EPI_ISL_416656	hCoV-19/USA/WA-UW118/2020	Homo sapiens	North America / USA / Washington	2020-03-11	UW Virology Lab	UW Virology Lab	Pavitra Roychoudhury, Hong Xie, Keith Jerome, Alexander Greninger
494	EPI_ISL_416657	hCoV-19/USA/WA-UW119/2020	Homo sapiens	North America / USA / Washington	2020-03-11	UW Virology Lab	UW Virology Lab	Pavitra Roychoudhury, Hong Xie, Keith Jerome, Alexander Greninger
495	EPI_ISL_416660	hCoV-19/USA/WA-UW122/2020	Homo sapiens	North America / USA	2020-03-10	UW Virology Lab	UW Virology Lab	Pavitra Roychoudhury, Hong Xie, Keith Jerome, Alexander Greninger
496	EPI_ISL_416661	hCoV-19/USA/WA-UW123/2020	Homo sapiens	North America / USA / Washington	2020-03-12	UW Virology Lab	UW Virology Lab	Pavitra Roychoudhury, Hong Xie, Keith Jerome, Alexander Greninger
497	EPI_ISL_416662	hCoV-19/USA/WA-UW124/2020	Homo sapiens	North America / USA / Washington	2020-03-12	UW Virology Lab	UW Virology Lab	Pavitra Roychoudhury, Hong Xie, Keith Jerome, Alexander Greninger
498	EPI_ISL_416663	hCoV-19/USA/WA-UW125/2020	Homo sapiens	North America / USA / Washington	2020-03-12	UW Virology Lab	UW Virology Lab	Pavitra Roychoudhury, Hong Xie, Keith Jerome, Alexander Greninger
499	EPI_ISL_416664	hCoV-19/USA/WA-UW126/2020	Homo sapiens	North America / USA / Washington	2020-03-12	UW Virology Lab	UW Virology Lab	Pavitra Roychoudhury, Hong Xie, Keith Jerome, Alexander Greninger
500	EPI_ISL_416665	hCoV-19/USA/WA-UW127/2020	Homo sapiens	North America / USA / Washington	2020-03-12	UW Virology Lab	UW Virology Lab	Pavitra Roychoudhury, Hong Xie, Keith Jerome, Alexander Greninger
501	EPI_ISL_416666	hCoV-19/USA/WA-UW128/2020	Homo sapiens	North America / USA / Washington	2020-03-12	UW Virology Lab	UW Virology Lab	Pavitra Roychoudhury, Hong Xie, Keith Jerome, Alexander Greninger
502	EPI_ISL_416667	hCoV-19/USA/WA-UW129/2020	Homo sapiens	North America / USA / Washington	2020-03-12	UW Virology Lab	UW Virology Lab	Pavitra Roychoudhury, Hong Xie, Keith Jerome, Alexander Greninger
503	EPI_ISL_416668	hCoV-19/USA/WA-UW130/2020	Homo sapiens	North America / USA / Washington	2020-03-11	UW Virology Lab	UW Virology Lab	Pavitra Roychoudhury, Hong Xie, Keith Jerome, Alexander Greninger
504	EPI_ISL_416669	hCoV-19/USA/WA-UW131/2020	Homo sapiens	North America / USA / Washington	2020-03-11	UW Virology Lab	UW Virology Lab	Pavitra Roychoudhury, Hong Xie, Keith Jerome, Alexander Greninger
505	EPI_ISL_416672	hCoV-19/USA/WA-UW134/2020	Homo sapiens	North America / USA	2020-03-10	UW Virology Lab	UW Virology Lab	Pavitra Roychoudhury, Hong Xie, Keith Jerome, Alexander Greninger
506	EPI_ISL_416674	hCoV-19/USA/WA-UW136/2020	Homo sapiens	North America / USA	2020-03-11	UW Virology Lab	UW Virology Lab	Pavitra Roychoudhury, Hong Xie, Keith Jerome, Alexander Greninger
507	EPI_ISL_416675	hCoV-19/USA/WA-UW137/2020	Homo sapiens	North America / USA	2020-03-11	UW Virology Lab	UW Virology Lab	Pavitra Roychoudhury, Hong Xie, Keith Jerome, Alexander Greninger
508	EPI_ISL_416676	hCoV-19/USA/WA-UW138/2020	Homo sapiens	North America / USA	2020-03-11	UW Virology Lab	UW Virology Lab	Pavitra Roychoudhury, Hong Xie, Keith Jerome, Alexander Greninger
509	EPI_ISL_416677	hCoV-19/USA/WA-UW139/2020	Homo sapiens	North America / USA / Washington	2020-03-12	UW Virology Lab	UW Virology Lab	Pavitra Roychoudhury, Hong Xie, Keith Jerome, Alexander Greninger
510	EPI_ISL_416678	hCoV-19/USA/WA-UW140/2020	Homo sapiens	North America / USA / Washington	2020-03-11	UW Virology Lab	UW Virology Lab	Pavitra Roychoudhury, Hong Xie, Keith Jerome, Alexander Greninger
511	EPI_ISL_416679	hCoV-19/USA/WA-UW141/2020	Homo sapiens	North America / USA / Washington	2020-03-11	UW Virology Lab	UW Virology Lab	Pavitra Roychoudhury, Hong Xie, Keith Jerome, Alexander Greninger
512	EPI_ISL_416680	hCoV-19/USA/WA-UW142/2020	Homo sapiens	North America / USA / Washington	2020-03-11	UW Virology Lab	UW Virology Lab	Pavitra Roychoudhury, Hong Xie, Keith Jerome, Alexander Greninger
513	EPI_ISL_416683	hCoV-19/USA/WA-UW145/2020	Homo sapiens	North America / USA / Washington	2020-03-15	UW Virology Lab	UW Virology Lab	Pavitra Roychoudhury, Hong Xie, Keith Jerome, Alexander Greninger
514	EPI_ISL_416686	hCoV-19/USA/WA-UW148/2020	Homo sapiens	North America / USA / Washington	2020-03-14	UW Virology Lab	UW Virology Lab	Pavitra Roychoudhury, Hong Xie, Keith Jerome, Alexander Greninger
515	EPI_ISL_416687	hCoV-19/USA/WA-UW149/2020	Homo sapiens	North America / USA / Washington	2020-03-14	UW Virology Lab	UW Virology Lab	Pavitra Roychoudhury, Hong Xie, Keith Jerome, Alexander Greninger
516	EPI_ISL_416688	hCoV-19/USA/WA-UW150/2020	Homo sapiens	North America / USA / Washington	2020-03-14	UW Virology Lab	UW Virology Lab	Pavitra Roychoudhury, Hong Xie, Keith Jerome, Alexander Greninger
516	EPI_ISL_416705	hCoV-19/USA/WA-UW167/2020	Homo sapiens	North America / USA / Washington	2020-03-13	UW Virology Lab	UW Virology Lab	Pavitra Roychoudhury, Hong Xie, Keith Jerome, Alexander Greninger
517	EPI_ISL_416690	hCoV-19/USA/WA-UW152/2020	Homo sapiens	North America / USA / Washington	2020-03-13	UW Virology Lab	UW Virology Lab	Pavitra Roychoudhury, Hong Xie, Keith Jerome, Alexander Greninger
518	EPI_ISL_416691	hCoV-19/USA/WA-UW153/2020	Homo sapiens	North America / USA / Washington	2020-03-13	UW Virology Lab	UW Virology Lab	Pavitra Roychoudhury, Hong Xie, Keith Jerome, Alexander Greninger
519	EPI_ISL_416693	hCoV-19/USA/WA-UW155/2020	Homo sapiens	North America / USA / Washington	2020-03-12	UW Virology Lab	UW Virology Lab	Pavitra Roychoudhury, Hong Xie, Keith Jerome, Alexander Greninger
520	EPI_ISL_416694	hCoV-19/USA/WA-UW156/2020	Homo sapiens	North America / USA / Washington	2020-03-13	UW Virology Lab	UW Virology Lab	Pavitra Roychoudhury, Hong Xie, Keith Jerome, Alexander Greninger
521	EPI_ISL_416696	hCoV-19/USA/WA-UW158/2020	Homo sapiens	North America / USA / Washington	2020-03-13	UW Virology Lab	UW Virology Lab	Pavitra Roychoudhury, Hong Xie, Keith Jerome, Alexander Greninger
522	EPI_ISL_416697	hCoV-19/USA/WA-UW159/2020	Homo sapiens	North America / USA / Washington	2020-03-13	UW Virology Lab	UW Virology Lab	Pavitra Roychoudhury, Hong Xie, Keith Jerome, Alexander Greninger
523	EPI_ISL_416698	hCoV-19/USA/WA-UW160/2020	Homo sapiens	North America / USA / Washington	2020-03-13	UW Virology Lab	UW Virology Lab	Pavitra Roychoudhury, Hong Xie, Keith Jerome, Alexander Greninger
524	EPI_ISL_416700	hCoV-19/USA/WA-UW162/2020	Homo sapiens	North America / USA / Washington	2020-03-13	UW Virology Lab	UW Virology Lab	Pavitra Roychoudhury, Hong Xie, Keith Jerome, Alexander Greninger
525	EPI_ISL_416703	hCoV-19/USA/WA-UW165/2020	Homo sapiens	North America / USA / Washington	2020-03-13	UW Virology Lab	UW Virology Lab	Pavitra Roychoudhury, Hong Xie, Keith Jerome, Alexander Greninger
526	EPI_ISL_416706	hCoV-19/USA/WA-UW168/2020	Homo sapiens	North America / USA / Washington	2020-03-13	UW Virology Lab	UW Virology Lab	Pavitra Roychoudhury, Hong Xie, Keith Jerome, Alexander Greninger
527	EPI_ISL_416707	hCoV-19/USA/WA-UW169/2020	Homo sapiens	North America / USA / Washington	2020-03-14	UW Virology Lab	UW Virology Lab	Pavitra Roychoudhury, Hong Xie, Keith Jerome, Alexander Greninger
528	EPI_ISL_416709	hCoV-19/USA/WA-UW171/2020	Homo sapiens	North America / USA / Washington	2020-03-13	UW Virology Lab	UW Virology Lab	Pavitra Roychoudhury, Hong Xie, Keith Jerome, Alexander Greninger
529	EPI_ISL_416710	hCoV-19/USA/WA-UW172/2020	Homo sapiens	North America / USA / Washington	2020-03-13	UW Virology Lab	UW Virology Lab	Pavitra Roychoudhury, Hong Xie, Keith Jerome, Alexander Greninger
530	EPI_ISL_416711	hCoV-19/USA/WA-UW173/2020	Homo sapiens	North America / USA / Washington	2020-03-15	UW Virology Lab	UW Virology Lab	Pavitra Roychoudhury, Hong Xie, Keith Jerome, Alexander Greninger
531	EPI_ISL_416713	hCoV-19/USA/WA-UW175/2020	Homo sapiens	North America / USA / Washington	2020-03-15	UW Virology Lab	UW Virology Lab	Pavitra Roychoudhury, Hong Xie, Keith Jerome, Alexander Greninger
532	EPI_ISL_416714	hCoV-19/USA/WA-UW176/2020	Homo sapiens	North America / USA / Washington	2020-03-14	UW Virology Lab	UW Virology Lab	Pavitra Roychoudhury, Hong Xie, Keith Jerome, Alexander Greninger
533	EPI_ISL_416715	hCoV-19/USA/WA-UW177/2020	Homo sapiens	North America / USA / Washington	2020-03-15	UW Virology Lab	UW Virology Lab	Pavitra Roychoudhury, Hong Xie, Keith Jerome, Alexander Greninger
534	EPI_ISL_416716	hCoV-19/USA/WA-UW178/2020	Homo sapiens	North America / USA / Washington	2020-03-13	UW Virology Lab	UW Virology Lab	Pavitra Roychoudhury, Hong Xie, Keith Jerome, Alexander Greninger
535	EPI_ISL_416717	hCoV-19/USA/WA-UW179/2020	Homo sapiens	North America / USA / Washington	2020-03-15	UW Virology Lab	UW Virology Lab	Pavitra Roychoudhury, Hong Xie, Keith Jerome, Alexander Greninger
536	EPI_ISL_416718	hCoV-19/USA/WA-UW180/2020	Homo sapiens	North America / USA / Washington	2020-03-14	UW Virology Lab	UW Virology Lab	Pavitra Roychoudhury, Hong Xie, Keith Jerome, Alexander Greninger
537	EPI_ISL_416721	hCoV-19/USA/WA-UW183/2020	Homo sapiens	North America / USA / Washington	2020-03-13	UW Virology Lab	UW Virology Lab	Pavitra Roychoudhury, Hong Xie, Keith Jerome, Alexander Greninger
538	EPI_ISL_416723	hCoV-19/USA/WA-UW185/2020	Homo sapiens	North America / USA / Washington	2020-03-14	UW Virology Lab	UW Virology Lab	Pavitra Roychoudhury, Hong Xie, Keith Jerome, Alexander Greninger
539	EPI_ISL_416724	hCoV-19/USA/WA-UW186/2020	Homo sapiens	North America / USA / Washington	2020-03-13	UW Virology Lab	UW Virology Lab	Pavitra Roychoudhury, Hong Xie, Keith Jerome, Alexander Greninger
540	EPI_ISL_416725	hCoV-19/USA/WA-UW187/2020	Homo sapiens	North America / USA / Washington	2020-03-13	UW Virology Lab	UW Virology Lab	Pavitra Roychoudhury, Hong Xie, Keith Jerome, Alexander Greninger
541	EPI_ISL_416726	hCoV-19/USA/WA-UW188/2020	Homo sapiens	North America / USA / Washington	2020-03-13	UW Virology Lab	UW Virology Lab	Pavitra Roychoudhury, Hong Xie, Keith Jerome, Alexander Greninger
542	EPI_ISL_416727	hCoV-19/USA/WA-UW189/2020	Homo sapiens	North America / USA / Washington	2020-03-13	UW Virology Lab	UW Virology Lab	Pavitra Roychoudhury, Hong Xie, Keith Jerome, Alexander Greninger
543	EPI_ISL_416728	hCoV-19/USA/WA-UW190/2020	Homo sapiens	North America / USA / Washington	2020-03-13	UW Virology Lab	UW Virology Lab	Pavitra Roychoudhury, Hong Xie, Keith Jerome, Alexander Greninger
544	EPI_ISL_416729	hCoV-19/USA/WA-UW191/2020	Homo sapiens	North America / USA / Washington	2020-03-13	UW Virology Lab	UW Virology Lab	Pavitra Roychoudhury, Hong Xie, Keith Jerome, Alexander Greninger
545	EPI_ISL_416730	hCoV-19/England/SHEF-BFCB1/2020	Homo sapiens	Europe / England / South Yorkshire	2020-03-03	Virology Department, Sheffield Teaching Hospitals NHS Foundation Trust	Department of Infection, Immunity and Cardiovascular Disease, The Florey Institute, The Medical School, University of Sheffield	Thushan de Silva, Matthew Parker, Adri Angyal, Rebecca Brown, Matthew Wyles, Mehmet Yavuz, Mohammad Raza, Cariad Evans
546	EPI_ISL_416731	hCoV-19/England/SHEF-BFCC0/2020	Homo sapiens	Europe / England / Northamtonshire	2020-03-03	Virology Department, Sheffield Teaching Hospitals NHS Foundation Trust	Department of Infection, Immunity and Cardiovascular Disease, The Florey Institute, The Medical School, University of Sheffield	Thushan de Silva, Matthew Parker, Adri Angyal, Rebecca Brown, Matthew Wyles, Mehmet Yavuz, Mohammad Raza, Cariad Evans
547	EPI_ISL_416733	hCoV-19/England/SHEF-BFCEE/2020	Homo sapiens	Europe / England / South Yorkshire	2020-03-07	Virology Department, Sheffield Teaching Hospitals NHS Foundation Trust	Department of Infection, Immunity and Cardiovascular Disease, The Florey Institute, The Medical School, University of Sheffield	Thushan de Silva, Matthew Parker, Adri Angyal, Rebecca Brown, Matthew Wyles, Mehmet Yavuz, Mohammad Raza, Cariad Evans
548	EPI_ISL_416740	hCoV-19/England/SHEF-BFD54/2020	Homo sapiens	Europe / England / South Yorkshire	2020-03-03	Virology Department, Sheffield Teaching Hospitals NHS Foundation Trust	Department of Infection, Immunity and Cardiovascular Disease, The Florey Institute, The Medical School, University of Sheffield	Thushan de Silva, Matthew Parker, Adri Angyal, Rebecca Brown, Matthew Wyles, Mehmet Yavuz, Mohammad Raza, Cariad Evans
549	EPI_ISL_416741	hCoV-19/Lithuania/ChVir1632/2020	Homo sapiens	Europe / Lithuania / Vilnius	2020-02	National Public Health Surveillance Laboratory, Vilnius, Lithuania	Charite Universitaetsmedizin Berlin, Institute of Virology	Victor M Corman, Julia Schneider, Jörn Beheim-Schwarzbach, Talitha Veith, Barbara Muehlemann, Terry Jones, Ana Steponkiene, Christian Drosten
550	EPI_ISL_416744	hCoV-19/Hungary/49/2020	Homo sapiens	Europe / Hungary / Baranya	2020-03-20	Virological Research Group, Szentágothai Research Centre	Bioinformatics Research Group, Szentágothai Research Centre	Péter Urbán, Endre Gábor Tóth, Gábor Kemenesi, Róbert Herczeg, Attila Gyenesei, Ferenc Jakab
551	EPI_ISL_416746	hCoV-19/France/Valence_425/2020	Homo sapiens	Europe / France / ARA	2020-03-03	CNR Virus des Infections Respiratoires - France SUD	CNR Virus des Infections Respiratoires - France SUD	Bal, Antonin; Destras, Gregory; Gaymard, Alexandre; Bouscambert-Duchamp, Maude; Cheynet, Valérie; Brengel-Pesce, Karen; Morfin-Sherpa, Florence; Valette, Martine; Josset, Laurence; Lina, Bruno.
552	EPI_ISL_416749	hCoV-19/France/Valence_532/2020	Homo sapiens	Europe / France / ARA	2020-03-04	Centre Hospitalier de Valence	CNR Virus des Infections Respiratoires - France SUD	Bal, Antonin; Destras, Gregory; Gaymard, Alexandre; Bouscambert-Duchamp, Maude; Cheynet, Valérie; Brengel-Pesce, Karen; Morfin-Sherpa, Florence; Valette, Martine; Josset, Laurence; Lina, Bruno.
553	EPI_ISL_416751	hCoV-19/France/Clermont-Ferrand_651/2020	Homo sapiens	Europe / France / ARA	2020-03-05	CHU Gabriel Montpied	CNR Virus des Infections Respiratoires - France SUD	Bal, Antonin; Destras, Gregory; Gaymard, Alexandre; Bouscambert-Duchamp, Maude; Cheynet, Valérie; Brengel-Pesce, Karen; Morfin-Sherpa, Florence; Valette, Martine; Josset, Laurence; Lina, Bruno.
554	EPI_ISL_416829	hCoV-19/Malaysia/MKAK-CL-2020-5045/2020	Homo sapiens	Asia / Malaysia / Selangor	2020-02-20	National Public Health Laboratory	Malaysia Genome Institute	Mohd Noor Mat Isa, Irni Suhayu Sapian, Yusuf Muhammd Noor, Hezreen Iqbal, Mohd Faizal Abu Bakar, Enizza Kassim, Shamsidar Sopie, Azrin Ahmad, Norazfa Johari, Norazimah Tajudin, Selvanesan Sengol, Yu Kie Chem, Hani Mat Hussin, Shahrul Hisham Zainal Ariffin
555	EPI_ISL_416830	hCoV-19/USA/NY-NYUMC2/2020	Homo sapiens	North America / USA / New York City	2020-03-16	NYU Langone Health	Department of Pathology and Medicine, New York University School of Medicine	John Chen, Dacia Dimartino, Xiaojun Feng, Adriana Heguy, Megan Hogan, Emily Huang, George Jour, Christian Marier, Matt Maurano, Mark Mulligan, Peter Meyn, Marie Samanovic-Golden, Amy Rapkiewicz, Guomiao Shen, Matija Snuderl, Gael Westby, Paul Zappile
556	EPI_ISL_416831	hCoV-19/USA/NY-NYUMC3/2020	Homo sapiens	North America / USA / New York City	2020-03-16	NYU Langone Health	Department of Pathology and Medicine, New York University School of Medicine	John Chen, Dacia Dimartino, Xiaojun Feng, Adriana Heguy, Megan Hogan, Emily Huang, George Jour, Christian Marier, Matt Maurano, Mark Mulligan, Peter Meyn, Marie Samanovic-Golden, Amy Rapkiewicz, Guomiao Shen, Matija Snuderl, Gael Westby, Paul Zappile
557	EPI_ISL_416866	hCoV-19/Malaysia/MKAK-CL-2020-5047/2020	Homo sapiens	Asia/ Malaysia/Selangor	2020-02-20	National Public Health Laboratory	Malaysia Genome Institute	Mohd Noor Mat Isa, Irni Suhayu Sapian, Yusuf Muhammd Noor, Hezreen Iqbal, Mohd Faizal Abu Bakar, Enizza Kassim, Shamsidar Sopie, Azrin Ahmad, Norazfa Johari, Norazimah Tajudin, Selvanesan Sengol, Yu Kie Chem, Hani Mat Hussin, Shahrul Hisham Zainal Ariffin
558	EPI_ISL_417004	hCoV-19/Belgium/ULG-3000/2020	Homo sapiens	Europe / Belgium / Liège	2020-03-05	Department of Clinical Microbiology	GIGA Medical Genomics	Durkin Keith, Artesi Maria, Bontems Sébastien, Boreux Raphaël, Meex Cécile, Melin Pierrette, Hayette Marie-Pierre, Bours Vincent.
559	EPI_ISL_417014	hCoV-19/Belgium/ULG-6216/2020	Homo sapiens	Europe / Belgium / Liège	2020-03-13	Department of Clinical Microbiology	GIGA Medical Genomics	Durkin Keith, Artesi Maria, Bontems Sébastien, Boreux Raphaël, Meex Cécile, Melin Pierrette, Hayette Marie-Pierre, Bours Vincent.
560	EPI_ISL_417015	hCoV-19/Belgium/ULG-6457/2020	Homo sapiens	Europe / Belgium / Liège	2020-03-13	Department of Clinical Microbiology	GIGA Medical Genomics	Durkin Keith, Artesi Maria, Bontems Sébastien, Boreux Raphaël, Meex Cécile, Melin Pierrette, Hayette Marie-Pierre, Bours Vincent.
561	EPI_ISL_417017	hCoV-19/Belgium/ULG-6638/2020	Homo sapiens	Europe / Belgium / Liège	2020-03-14	Department of Clinical Microbiology	GIGA Medical Genomics	Durkin Keith, Artesi Maria, Bontems Sébastien, Boreux Raphaël, Meex Cécile, Melin Pierrette, Hayette Marie-Pierre, Bours Vincent.
562	EPI_ISL_417018	hCoV-19/Belgium/ULG-6670/2020	Homo sapiens	Europe / Belgium / Liège	2020-03-14	Department of Clinical Microbiology	GIGA Medical Genomics	Durkin Keith, Artesi Maria, Bontems Sébastien, Boreux Raphaël, Meex Cécile, Melin Pierrette, Hayette Marie-Pierre, Bours Vincent.
563	EPI_ISL_417019	hCoV-19/Belgium/ULG-6754/2020	Homo sapiens	Europe / Belgium / Liège	2020-03-14	Department of Clinical Microbiology	GIGA Medical Genomics	Durkin Keith, Artesi Maria, Bontems Sébastien, Boreux Raphaël, Meex Cécile, Melin Pierrette, Hayette Marie-Pierre, Bours Vincent.
564	EPI_ISL_417020	hCoV-19/Belgium/ULG-6939/2020	Homo sapiens	Europe / Belgium / Liège	2020-03-15	Department of Clinical Microbiology	GIGA Medical Genomics	Durkin Keith, Artesi Maria, Bontems Sébastien, Boreux Raphaël, Meex Cécile, Melin Pierrette, Hayette Marie-Pierre, Bours Vincent.
565	EPI_ISL_417021	hCoV-19/Belgium/ULG-6942/2020	Homo sapiens	Europe / Belgium / Liège	2020-03-15	Department of Clinical Microbiology	GIGA Medical Genomics	Durkin Keith, Artesi Maria, Bontems Sébastien, Boreux Raphaël, Meex Cécile, Melin Pierrette, Hayette Marie-Pierre, Bours Vincent.
565	EPI_ISL_417022	hCoV-19/Belgium/ULG-6948/2020	Homo sapiens	Europe / Belgium / Liège	2020-03-15	Department of Clinical Microbiology	GIGA Medical Genomics	Durkin Keith, Artesi Maria, Bontems Sébastien, Boreux Raphaël, Meex Cécile, Melin Pierrette, Hayette Marie-Pierre, Bours Vincent.
565	EPI_ISL_417023	hCoV-19/Belgium/ULG-6950/2020	Homo sapiens	Europe / Belgium / Liège	2020-03-15	Department of Clinical Microbiology	GIGA Medical Genomics	Durkin Keith, Artesi Maria, Bontems Sébastien, Boreux Raphaël, Meex Cécile, Melin Pierrette, Hayette Marie-Pierre, Bours Vincent.
566	EPI_ISL_417025	hCoV-19/Belgium/ULG-7019/2020	Homo sapiens	Europe / Belgium / Liège	2020-03-15	Department of Clinical Microbiology	GIGA Medical Genomics	Durkin Keith, Artesi Maria, Bontems Sébastien, Boreux Raphaël, Meex Cécile, Melin Pierrette, Hayette Marie-Pierre, Bours Vincent.
567	EPI_ISL_417028	hCoV-19/USA/UT-00020/2020	Homo sapiens	North America / USA / Utah	2020-03-20	Utah Public Health Laboratory	Utah Public Health Laboratory	Erin Young, Kelly Oakeson
568	EPI_ISL_417031	hCoV-19/Australia/QLDID919/2020	Homo sapiens	Oceania / Australia / Queensland / Gold Coast	2020-03-11	Pathology Queensland	Public Health Virology Laboratory	Bixing Huang, Alyssa Pyke, Amanda De Jong, Andrew Van Den Hurk, Carmel Taylor, David Warrilow, Doris Genge, Elisabeth Gamez, Glen Hewitson, Ian Maxwell Mackay, Inga Sultana, Jamie McMahon, Jean Barcelon, Judy Northill, Mitchell Finger, Natalie Simpson, Neelima Nair, Peter Burtonclay, Peter Moore, Sarah Wheatley, Sean Moody, Sonja Hall-Mendelin, Timothy Gardam, and Frederick Moore
569	EPI_ISL_417034	hCoV-19/Brazil/AMBR-02/2020	Homo sapiens	South America / Brazil / Amazonas State / Manaus	2020-03-16	Laboratorio de Ecologia de Doencas Transmissiveis na Amazonia, Instituto Leonidas e Maria Deane - Fiocruz Amazonia	Laboratorio de Ecologia de Doencas Transmissiveis na Amazonia, Instituto Leonidas e Maria Deane - Fiocruz Amazonia	Valdinete Nascimento, André Corado, Fernanda Nascimento, Ágatha Costa, Debora Duarte, Luciana Gonçalves, Michele Jesus, Sérgio Luz, Felipe Naveca
570	EPI_ISL_417064	hCoV-19/Hong Kong/case2_VB20017970/2020	Homo sapiens	Asia / Hong Kong	2020-01-21	Prince of Wales Hospital	Hong Kong Department of Health	Alan K.L. Tsang, Peter C.W. Yip, Edman T.K. Lam, Rickjason C.W. Chan, Dominic N.C. Tsang
571	EPI_ISL_417075	hCoV-19/USA/WA-S22/2020	Homo sapiens	North America / USA / Washington / Snohomish County	2020-03-02	Washington State Department of Health	Seattle Flu Study	Chu etl al
572	EPI_ISL_417082	hCoV-19/USA/WA-S29/2020	Homo sapiens	North America / USA / Washington / Grant County	2020-03-02	Washington State Department of Health	Seattle Flu Study	Chu etl al
573	EPI_ISL_417093	hCoV-19/USA/WA-S40/2020	Homo sapiens	North America / USA / Washington / Snohomish County	2020-02-28	Washington State Department of Health	Seattle Flu Study	Chu etl al
574	EPI_ISL_417096	hCoV-19/USA/WA-S43/2020	Homo sapiens	North America / USA / Washington	2020-02-27	Washington State Department of Health	Seattle Flu Study	Chu etl al
575	EPI_ISL_417117	hCoV-19/USA/WA-S64/2020	Homo sapiens	North America / USA / Washington / King County	2020-03-03	Washington State Department of Health	Seattle Flu Study	Chu etl al
576	EPI_ISL_417121	hCoV-19/USA/WA-S68/2020	Homo sapiens	North America / USA / Washington / King County	2020-03-04	Washington State Department of Health	Seattle Flu Study	Chu etl al
577	EPI_ISL_417123	hCoV-19/USA/WA-S70/2020	Homo sapiens	North America / USA / Washington / King County	2020-03-05	Washington State Department of Health	Seattle Flu Study	Chu etl al
578	EPI_ISL_417142	hCoV-19/USA/WA-S89/2020	Homo sapiens	North America / USA / Washington / Umatilla County	2020-02-29	Washington State Department of Health	Seattle Flu Study	Chu etl al
579	EPI_ISL_417148	hCoV-19/USA/WA-S95/2020	Homo sapiens	North America / USA / Washington / King County	2020-02-28	Washington State Department of Health	Seattle Flu Study	Chu etl al
580	MT226610	SARS-CoV-2/KMS1/Homo sapiens/2020/CHN	Homo sapiens	China	2020-01-20	not specified	not specified	Xu,X., Liao,Y., Wang,L., Zhou,X., Xie,Z., Chen,H., Fan,S., Liu,L., Zheng,H., Jiang,G. and Li,Q.
581	MT020781	nCoV-FIN-29-Jan-2020	Homo sapiens	Finland	2020-01-29	not specified	not specified	Smura,T., Kuivanen,S., Broas,M., Peltola,J., Kallio-Kokko,H. and Vapalahti,O.
582	MT192773	SARS-CoV-2/nCoV-19-02S/Homo sapiens/2020/VNM	Homo sapiens	Viet Nam: Ho Chi Minh city	2020-01-22	not specified	not specified	Nguyen,H.T., Cao,T.M., Pham,H.T.T., Vu,N.P.H., Dao,M.H., Huynh,L.T.K., Nguyen,L.T., Nguyen,N.T., Nguyen,T.T.N., Nguyen,A.H., Luong,Q.C., Nguyen,T.V., Tran,K.C., Pham,Q.D., Tran,T., Hoang,C.Q., Nguyen,T.T., Le,H.Q., Phung,T.M., Vo,T.N.A., Nguyen,S.N., Pham,D.T., Nguyen,T.V. and Phan,L.T.
583	MT192772	SARS-CoV-2/nCoV-19-01S/Homo sapiens/2020/VNM	Homo sapiens	Viet Nam: Ho Chi Minh city	2020-01-22	not specified	not specified	Cao,T.M., Nguyen,H.T., Pham,H.T.T., Vu,N.P.H., Dao,M.H., Huynh,L.T.K., Nguyen,L.T., Nguyen,N.T., Nguyen,T.T.N., Nguyen,A.H., Luong,Q.C., Nguyen,T.V., Tran,K.C., Pham,Q.D., Tran,T., Hoang,C.Q., Nguyen,T.T., Le,H.Q., Phung,T.M., Vo,T.N.A., Nguyen,S.N., Pham,D.T., Phan,L.T. and Nguyen,T.V.
584	MT192765	SARS-CoV-2/PC00101P/Homo sapiens/2020/USA	Homo sapiens	USA: CA, San Diego County	2020-03-11	not specified	not specified	Zeller,M., Anderson,C., Spencer,E., Klitting,R., Robles-Sikisaka,R., Gangavarapu,K., Nicholson,L. and Andersen,K.
585	MT188341	USA/MN1-MDH1/2020	Homo sapiens	USA: MN	2020-03-05	not specified	not specified	Plumb,M., Garfin,J. and Wang,X.
586	MT123293	SARS-CoV-2/IQTC03/Homo sapiens/2020/CHN	Homo sapiens	China: Guangzhou	2020-01-29	not specified	not specified	Zheng,K., Shi,Y., Sun,J., Huang,J., Zhu,A., Sun,F., Zhuang,Z., Dai,J., Chen,Z., Huang,S., Zhang,Z., Li,X. and Wang,Y.
587	MT123292	SARS-CoV-2/IQTC04/Homo sapiens/2020/CHN	Homo sapiens	China: Guangzhou	2020-01-27	not specified	not specified	Huang,J., Shi,Y., Sun,J., Zheng,K., Zhu,A., Sun,F., Zhuang,Z., Dai,J., Zhang,Z., Huang,S., Wang,Y. and Li,X.
588	MT159716	2019-nCoV/USA-CruiseA-18/2020	Homo sapiens	USA	2020-02-24	not specified	not specified	Paden,C.R., Tao,Y., Queen,K., Uehara,A., Zhang,J., Li,Y., Wang,H., Kamili,S., Lu,X., Lynch,B., Sakthivel,S.K.K., Whitaker,B.L., Wang,L., Murray,J.R., Padilla,J., Lee,J., Gerber,S.I., Lindstrom,S. and Tong,S.
589	MT012098	SARS-CoV-2/29/Homo sapiens/2020/IND	Homo sapiens	India: Kerala State	2020-01-27	not specified	not specified	Yadav,P.D., Potdar,V. and Abraham,P.
590	MT126808	SARS-CoV-2/SP02/Homo sapiens/2020/BRA	Homo sapiens	Brazil	2020-02-28	not specified	not specified	Amgarten,D., Malta,F., Ruiz,R.M., Petroni,R., Santana,R.A.F., de Menezes,F.G., Mangueira,C.L.P. and Pinho,J.R.R.
591	MT049951	SARS-CoV-2/Yunnan-01/Homo sapiens/2020/CHN	Homo sapiens	China: Yunnan	2020-01-17	not specified	not specified	Fu,X., Li,D. and Sun,Y.
592	MT044258	2019-nCoV/USA-CA6/2020	Homo sapiens	USA: CA	2020-01-27	not specified	not specified	Zhang,J., Queen,K., Li,Y., Tao,Y., Uehara,A., Paden,C.R., Lu,X., Lynch,B., Sakthivel,S.K.K., Whitaker,B.L., Kamili,S., Wang,L., Murray,J.R., Gerber,S.I., Lindstrom,S. and Tong,S.
593	MT039887	2019-nCoV/USA-WI1/2020	Homo sapiens	USA: WI	2020-01-31	not specified	not specified	Zhang,J., Uehara,A., Queen,K., Li,Y., Tao,Y., Paden,C.R., Lu,X., Lynch,B., Sakthivel,S.K.K., Whitaker,B.L., Kamili,S., Wang,L., Murray,J.R., Gerber,S.I., Lindstrom,S. and Tong,S.

## Sheet: Supplementary Table 1
Haplotype	Accession ID	Virus name	Host	Location	Collection date
1	EPI_ISL_402120	hCoV-19/Wuhan/IVDC-HB-04/2020	Homo sapiens	Asia / China / Hubei / Wuhan	2020-01-01
2	EPI_ISL_402121	hCoV-19/Wuhan/IVDC-HB-05/2019	Homo sapiens	Asia / China / Hubei / Wuhan	2019-12-30
3	EPI_ISL_402123	hCoV-19/Wuhan/IPBCAMS-WH-01/2019	Homo sapiens	Asia / China / Hubei / Wuhan	2019-12-24
4	EPI_ISL_402124	hCoV-19/Wuhan/WIV04/2019	Homo sapiens	Asia / China / Hubei / Wuhan	2019-12-30
4	EPI_ISL_402125	hCoV-19/Wuhan-Hu-1/2019	Homo sapiens	Asia / China	2019-12-31
4	EPI_ISL_403929	hCoV-19/Wuhan/IPBCAMS-WH-04/2019	Homo sapiens	Asia / China / Hubei / Wuhan	2019-12-30
4	EPI_ISL_403963	hCoV-19/Nonthaburi/74/2020	Homo sapiens	Asia / Thailand / Nonthaburi	2020-01-13
4	EPI_ISL_404228	hCoV-19/Zhejiang/WZ-02/2020	Homo sapiens	Asia / China / Zhejiang	2020-01-17
4	EPI_ISL_406716	hCoV-19/China/WHU01/2020	Homo sapiens	Asia / China / Hubei / Wuhan	2020-01-02
4	EPI_ISL_406717	hCoV-19/China/WHU02/2020	Homo sapiens	Asia / China / Hubei / Wuhan	2020-01-02
4	EPI_ISL_406800	hCoV-19/Wuhan/WH03/2020	Homo sapiens	Asia / China / Hubei / Wuhan	2020-01-01
4	EPI_ISL_408479	hCoV-19/Chongqing/ZX01/2020	Homo sapiens	Asia / China / Chongqing / Zhongxian	2020-01-23
4	EPI_ISL_410531	hCoV-19/Japan/NA-20-05-1/2020	Homo sapiens	Asia / Japan / Nara	2020-01-25
4	EPI_ISL_410532	hCoV-19/Japan/OS-20-07-1/2020	Homo sapiens	Asia / Japan / Osaka	2020-01-23
4	EPI_ISL_411915	hCoV-19/Taiwan/CGMH-CGU-01/2020	Homo sapiens	Asia / Taiwan / Taoyuan	2020-01-25
4	EPI_ISL_411927	hCoV-19/Taiwan/4/2020	Homo sapiens	Asia / Taiwan / Taipei	2020-01-28
4	EPI_ISL_411953	hCoV-19/Jiangsu/JS03/2020	Homo sapiens	Asia / China / Jiangsu	2020-01-24
4	EPI_ISL_412026	hCoV-19/Hefei/2/2020	Homo sapiens	Asia / China / Anhui / Hefei	2020-02-23
4	EPI_ISL_413608	hCoV-19/USA/CruiseA-3/2020	Homo sapiens	North America / USA	2020-02-18
4	EPI_ISL_413610	hCoV-19/USA/CruiseA-5/2020	Homo sapiens	North America / USA	2020-02-21
4	EPI_ISL_413614	hCoV-19/USA/CruiseA-9/2020	Homo sapiens	North America / USA	2020-02-17
4	EPI_ISL_413618	hCoV-19/USA/CruiseA-13/2020	Homo sapiens	North America / USA	2020-02-20
4	EPI_ISL_413620	hCoV-19/USA/CruiseA-15/2020	Homo sapiens	North America / USA	2020-02-18
4	EPI_ISL_413621	hCoV-19/USA/CruiseA-16/2020	Homo sapiens	North America / USA	2020-02-18
4	EPI_ISL_414479	hCoV-19/USA/CruiseA-19/2020	Homo sapiens	North America / USA	2020-02-18
4	EPI_ISL_414481	hCoV-19/USA/CruiseA-22/2020	Homo sapiens	North America / USA	2020-02-21
4	EPI_ISL_415711	hCoV-19/Hangzhou/ZJU-05/2020	Homo sapiens	Asia / China / Hangzhou	2020-01-22
4	EPI_ISL_416046	hCoV-19/Hangzhou/ZJU-04/2020	Homo sapiens	Asia / China / Hangzhou	2020-01-24
4	MT192759	SARS-CoV-2/CGMH-CGU-01/Homo sapiens2020/TWN	Homo sapiens	Taiwan	2020-01-25
4	NC_045512	Wuhan-Hu-1	Homo sapiens	China	2019-12
4	MT184909	2019-nCoV/USA-CruiseA-22/2020	Homo sapiens	USA	2020-02-21
4	MT184907	2019-nCoV/USA-CruiseA-19/2020	Homo sapiens	USA	2020-02-18
4	LR757996	SARS-CoV-2	Homo sapiens	China:Wuhan	2020-01-01
4	MN988669	2019-nCoV WHU02	Homo sapiens	China	2020-01-02
5	EPI_ISL_402127	hCoV-19/Wuhan/WIV02/2019	Homo sapiens	Asia / China / Hubei / Wuhan	2019-12-30
6	EPI_ISL_402128	hCoV-19/Wuhan/WIV05/2019	Homo sapiens	Asia / China / Hubei / Wuhan	2019-12-30
7	EPI_ISL_402129	hCoV-19/Wuhan/WIV06/2019	Homo sapiens	Asia / China / Hubei / Wuhan	2019-12-30
8	EPI_ISL_402130	hCoV-19/Wuhan/WIV07/2019	Homo sapiens	Asia / China / Hubei / Wuhan	2019-12-30
9	EPI_ISL_402132	hCoV-19/Wuhan/HBCDC-HB-01/2019	Homo sapiens	Asia / China / Hubei / Wuhan	2019-12-30
10	EPI_ISL_403928	hCoV-19/Wuhan/IPBCAMS-WH-05/2020	Homo sapiens	Asia / China / Hubei / Wuhan	2020-01-01
11	EPI_ISL_403930	hCoV-19/Wuhan/IPBCAMS-WH-03/2019	Homo sapiens	Asia / China / Hubei / Wuhan	2019-12-30
12	EPI_ISL_403931	hCoV-19/Wuhan/IPBCAMS-WH-02/2019	Homo sapiens	Asia / China / Hubei / Wuhan	2019-12-30
13	EPI_ISL_403932	hCoV-19/Guangdong/20SF012/2020	Homo sapiens	Asia / China / Guandong / Shenzhen	2020-01-14
13	EPI_ISL_403933	hCoV-19/Guangdong/20SF013/2020	Homo sapiens	Asia / China / Guandong / Shenzhen	2020-01-15
13	EPI_ISL_403935	hCoV-19/Guangdong/20SF025/2020	Homo sapiens	Asia / China / Guangdong / Shenzhen	2020-01-15
14	EPI_ISL_403934	hCoV-19/Guangdong/20SF014/2020	Homo sapiens	Asia / China / Guandong / Shenzhen	2020-01-15
15	EPI_ISL_403936	hCoV-19/Guangdong/20SF028/2020	Homo sapiens	Asia / China / Guangdong / Zhuhai	2020-01-17
15	EPI_ISL_403937	hCoV-19/Guangdong/20SF040/2020	Homo sapiens	Asia / China / Guangdong / Zhuhai	2020-01-18
16	EPI_ISL_403962	hCoV-19/Nonthaburi/61/2020	Homo sapiens	Asia / Thailand / Nonthaburi	2020-01-08
16	EPI_ISL_412899	hCoV-19/Wuhan/HBCDC-HB-03/2019	Homo sapiens	Asia / China / Hubei / Wuhan	2019-12-30
17	EPI_ISL_404227	hCoV-19/Zhejiang/WZ-01/2020	Homo sapiens	Asia / China / Zhejiang	2020-01-16
18	EPI_ISL_404895	hCoV-19/USA/WA1/2020	Homo sapiens	North America / USA / Washington / Snohomish County	2020-01-19
18	EPI_ISL_407214	hCoV-19/USA/WA1-A12/2020	Homo sapiens	North America / USA / Washington	2020-01-25
18	EPI_ISL_407215	hCoV-19/USA/WA1-F6/2020	Homo sapiens	North America / USA / Washington	2020-01-25
18	EPI_ISL_411060	hCoV-19/Fujian/8/2020	Homo sapiens	Asia / China / Fujian	2020-01-21
18	MT020881	2019-nCoV/USA-WA1-F6/2020	Homo sapiens	USA: WA	2020-01-25
18	MT020880	2019-nCoV/USA-WA1-A12/2020	Homo sapiens	USA: WA	2020-01-25
18	MN985325	2019-nCoV/USA-WA1/2020	Homo sapiens	USA	2020-01-19
19	EPI_ISL_405839	hCoV-19/Shenzhen/HKU-SZ-005/2020	Homo sapiens	Asia / China / Guangdong / Shenzhen	2020-01-11
20	EPI_ISL_406030	hCoV-19/Shenzhen/HKU-SZ-002/2020	Homo sapiens	Asia / China / Guangdong / Shenzhen	2020-01-10
21	EPI_ISL_406031	hCoV-19/Taiwan/2/2020	Homo sapiens	Asia / Taiwan / Kaohsiung	2020-01-23
22	EPI_ISL_406034	hCoV-19/USA/CA1/2020	Homo sapiens	North America / USA / California / Los Angeles	2020-01-23
23	EPI_ISL_406036	hCoV-19/USA/CA2/2020	Homo sapiens	North America / USA / California / Orange County	2020-01-22
24	EPI_ISL_406223	hCoV-19/USA/AZ1/2020	Homo sapiens	North America / USA / Arizona / Phoenix	2020-01-22
25	EPI_ISL_406531	hCoV-19/Guangdong/20SF174/2020	Homo sapiens	Asia / China / Guangdong / Zhuhai	2020-01-22
26	EPI_ISL_406533	hCoV-19/Guangzhou/20SF206/2020	Homo sapiens	Asia / China / Guangdong / Guangzhou	2020-01-22
27	EPI_ISL_406534	hCoV-19/Foshan/20SF207/2020	Homo sapiens	Asia / China / Guangdong / Foshan	2020-01-22
28	EPI_ISL_406535	hCoV-19/Foshan/20SF210/2020	Homo sapiens	Asia / China / Guangdong / Foshan	2020-01-22
29	EPI_ISL_406536	hCoV-19/Foshan/20SF211/2020	Homo sapiens	Asia / China / Guangdong / Foshan	2020-01-22
30	EPI_ISL_406538	hCoV-19/Guangdong/20SF201/2020	Homo sapiens	Asia / China / Guangdong	2020-01-23
31	EPI_ISL_406593	hCoV-19/Shenzhen/SZTH-002/2020	Homo sapiens	Asia / China / Guandong / Shenzhen	2020-01-13
32	EPI_ISL_406594	hCoV-19/Shenzhen/SZTH-003/2020	Homo sapiens	Asia / China / Guandong / Shenzhen	2020-01-16
33	EPI_ISL_406595	hCoV-19/Shenzhen/SZTH-004/2020	Homo sapiens	Asia / China / Guandong / Shenzhen	2020-01-16
34	EPI_ISL_406596	hCoV-19/France/IDF0372/2020	Homo sapiens	Europe / France / Ile-de-France / Paris	2020-01-23
35	EPI_ISL_406597	hCoV-19/France/IDF0373/2020	Homo sapiens	Europe / France / Ile-de-France / Paris	2020-01-23
36	EPI_ISL_406798	hCoV-19/Wuhan/WH01/2019	Homo sapiens	Asia / China / Hubei / Wuhan	2019-12-26
37	EPI_ISL_406801	hCoV-19/Wuhan/WH04/2020	Homo sapiens	Asia / China / Hubei / Wuhan	2020-01-05
37	EPI_ISL_411926	hCoV-19/Taiwan/3/2020	Homo sapiens	Asia / Taiwan / Taipei	2020-01-24
37	EPI_ISL_413729	hCoV-19/China/WF0015/2020	Homo sapiens	Asia / China	2020-02
37	EPI_ISL_413750	hCoV-19/China/WF0020/2020	Homo sapiens	Asia / China	2020-02
37	EPI_ISL_414689	hCoV-19/Guangzhou/GZMU0044/2020	Homo sapiens	Asia / China / Guangdong / Guangzhou	2020-02-25
37	EPI_ISL_414690	hCoV-19/Guangzhou/GZMU0047/2020	Homo sapiens	Asia / China / Guangdong / Guangzhou	2020-02-25
37	EPI_ISL_414691	hCoV-19/Guangzhou/GZMU0048/2020	Homo sapiens	Asia / China / Guangdong / Guangzhou	2020-02-25
37	EPI_ISL_416042	hCoV-19/Hangzhou/ZJU-02/2020	Homo sapiens	Asia / China / Hangzhou	2020-01-26
37	MT066175	SARS-CoV-2/NTU01/2020/TWN	Homo sapiens	Taiwan	2020-01-31
38	EPI_ISL_406844	hCoV-19/Australia/VIC01/2020	Homo sapiens	Oceania / Australia / Victoria / Clayton	2020-01-25
39	EPI_ISL_406862	hCoV-19/Germany/BavPat1/2020	Homo sapiens	Europe / Germany / Bavaria / Munich	2020-01-28
40	EPI_ISL_406970	hCoV-19/Hangzhou/HZ-1/2020	Homo sapiens	Asia / China / Zhejiang / Hangzhou	2020-01-20
41	EPI_ISL_406973	hCoV-19/Singapore/1/2020	Homo sapiens	Asia / Singapore	2020-01-23
42	EPI_ISL_407073	hCoV-19/England/02/2020	Homo sapiens	Europe / United Kingdom / England	2020-01-29
43	EPI_ISL_407193	hCoV-19/South Korea/KCDC03/2020	Homo sapiens	Asia / South Korea / Gyeonggi-do	2020-01-25
44	EPI_ISL_407313	hCoV-19/Hangzhou/HZCDC0001/2020	Homo sapiens	Asia / China / Zhejiang / Hangzhou	2020-01-19
44	EPI_ISL_416404	hCoV-19/Shanghai/SH0119/2020	Homo sapiens	Asia / China / Shanghai	2020-02-09
45	EPI_ISL_407893	hCoV-19/Australia/NSW01/2020	Homo sapiens	Oceania / Australia / New South Wales / Sydney	2020-01-24
46	EPI_ISL_407894	hCoV-19/Australia/QLD01/2020	Homo sapiens	Oceania / Australia / Queensland / Gold Coast	2020-01-28
47	EPI_ISL_407896	hCoV-19/Australia/QLD02/2020	Homo sapiens	Oceania / Australia / Queensland / Gold Coast	2020-01-30
48	EPI_ISL_407976	hCoV-19/Belgium/GHB-03021/2020	Homo sapiens	Europe / Belgium / Leuven	2020-02-03
49	EPI_ISL_407987	hCoV-19/Singapore/2/2020	Homo sapiens	Asia / Singapore	2020-01-25
49	EPI_ISL_410537	hCoV-19/Singapore/6/2020	Homo sapiens	Asia / Singapore	2020-02-09
50	EPI_ISL_407988	hCoV-19/Singapore/3/2020	Homo sapiens	Asia / Singapore	2020-02-01
51	EPI_ISL_408008	hCoV-19/USA/CA3/2020	Homo sapiens	North America / USA / California	2020-01-29
51	EPI_ISL_408009	hCoV-19/USA/CA4/2020	Homo sapiens	North America / USA / California	2020-01-29
51	MT027063	2019-nCoV/USA-CA4/2020	Homo sapiens	USA: CA	2020-01-29
52	EPI_ISL_408010	hCoV-19/USA/CA5/2020	Homo sapiens	North America / USA / California	2020-01-29
53	EPI_ISL_408430	hCoV-19/France/IDF0515/2020	Homo sapiens	Europe / France / Ile-de-France / Paris	2020-01-29
54	EPI_ISL_408431	hCoV-19/France/IDF0626/2020	Homo sapiens	Europe / France / Ile-de-France / Paris	2020-01-29
55	EPI_ISL_408478	hCoV-19/Chongqing/YC01/2020	Homo sapiens	Asia / China / Chongqinq / Yongchuan	2020-01-21
56	EPI_ISL_408480	hCoV-19/Yunnan/IVDC-YN-003/2020	Homo sapiens	Asia / China / Yunnan / Kunming	2020-01-17
57	EPI_ISL_408481	hCoV-19/Chongqing/IVDC-CQ-001/2020	Homo sapiens	Asia / China / Chongqing	2020-01-18
57	EPI_ISL_412968	hCoV-19/Japan/Hu_DP_Kng_19-020/2020	Homo sapiens	Asia / Japan	2020-02-10
57	EPI_ISL_414484	hCoV-19/USA/CruiseA-25/2020	Homo sapiens	North America / USA	2020-02-17
57	EPI_ISL_416574	hCoV-19/Japan/DP0107/2020	Homo sapiens	Asia / Japan / unknown	2020-02-15
57	EPI_ISL_416577	hCoV-19/Japan/DP0134/2020	Homo sapiens	Asia / Japan / unknown	2020-02-15
58	EPI_ISL_408482	hCoV-19/Shandong/IVDC-SD-001/2020	Homo sapiens	Asia / China / Shandong / Qingdao	2020-01-19
59	EPI_ISL_408484	hCoV-19/Sichuan/IVDC-SC-001/2020	Homo sapiens	Asia / China / Sichuan / Chengdu	2020-01-15
60	EPI_ISL_408485	hCoV-19/Beijing/IVDC-BJ-005/2020	Homo sapiens	Asia / China / Beijing	2020-01-18
61	EPI_ISL_408486	hCoV-19/Jiangxi/IVDC-JX-002/2020	Homo sapiens	Asia / China / Jiangxi / Pingxiang	2020-01-11
62	EPI_ISL_408488	hCoV-19/Jiangsu/IVDC-JS-001/2020	Homo sapiens	Asia / China / Jiangsu / Huaian	2020-01-19
63	EPI_ISL_408514	hCoV-19/Wuhan/IVDC-HB-envF13-20/2020	Environment	Asia / China / Hubei / Wuhan	2020-01-01
64	EPI_ISL_408515	hCoV-19/Wuhan/IVDC-HB-envF13-21/2020	Environment	Asia / China / Hubei / Wuhan	2020-01-01
65	EPI_ISL_408665	hCoV-19/Japan/TY-WK-012/2020	Homo sapiens	Asia / Japan / Tokyo	2020-01-29
66	EPI_ISL_408666	hCoV-19/Japan/TY-WK-501/2020	Homo sapiens	Asia / Japan / Tokyo	2020-01-31
67	EPI_ISL_408667	hCoV-19/Japan/TY-WK-521/2020	Homo sapiens	Asia / Japan / Tokyo	2020-01-31
68	EPI_ISL_408668	hCoV-19/Vietnam/VR03-38142/2020	Homo sapiens	Asia / Vietnam / Thanh Hoa	2020-01-24
69	EPI_ISL_408669	hCoV-19/Japan/KY-V-029/2020	Homo sapiens	Asia / Japan / Kyoto	2020-01-29
70	EPI_ISL_408977	hCoV-19/Australia/NSW03/2020	Homo sapiens	Oceania / Australia / New South Wales / Sydney	2020-01-25
71	EPI_ISL_410045	hCoV-19/USA/IL2/2020	Homo sapiens	North America / USA / Illinois	2020-01-28
72	EPI_ISL_410218	hCoV-19/Taiwan/NTU02/2020	Homo sapiens	Asia / Taiwan / Taipei	2020-02-05
73	EPI_ISL_410301	hCoV-19/Nepal/61/2020	Homo sapiens	Asia / Nepal / Kathmandu	2020-01-13
74	EPI_ISL_410536	hCoV-19/Singapore/5/2020	Homo sapiens	Asia / Singapore	2020-02-06
75	EPI_ISL_410713	hCoV-19/Singapore/7/2020	Homo sapiens	Asia / Singapore	2020-01-27
76	EPI_ISL_410715	hCoV-19/Singapore/9/2020	Homo sapiens	Asia / Singapore	2020-02-04
76	EPI_ISL_410716	hCoV-19/Singapore/10/2020	Homo sapiens	Asia / Singapore	2020-02-04
77	EPI_ISL_410717	hCoV-19/Australia/QLD03/2020	Homo sapiens	Oceania / Australia / Queensland / Gold Coast	2020-02-05
78	EPI_ISL_410718	hCoV-19/Australia/QLD04/2020	Homo sapiens	Oceania / Australia / Queensland / Gold Coast	2020-02-05
78	EPI_ISL_411954	hCoV-19/USA/CA7/2020	Homo sapiens	North America / USA / California	2020-02-06
78	EPI_ISL_413853	hCoV-19/Guangdong/2020XN4243-P0035/2020	Homo sapiens	Asia / China / Guangdong	2020-01-30
79	EPI_ISL_410719	hCoV-19/Singapore/11/2020	Homo sapiens	Asia / Singapore	2020-02-02
80	EPI_ISL_410720	hCoV-19/France/IDF0372-isl/2020	Homo sapiens	Europe / France / Ile-de-France / Paris	2020-01-23
80	EPI_ISL_411219	hCoV-19/France/IDF0386-islP1/2020	Homo sapiens	Europe / France / Ile-de-France / Paris	2020-01-28
80	EPI_ISL_411220	hCoV-19/France/IDF0386-islP3/2020	Homo sapiens	Europe / France / Ile-de-France / Paris	2020-01-28
81	EPI_ISL_410984	hCoV-19/France/IDF0515-isl/2020	Homo sapiens	Europe / France / Ile-de-France / Paris	2020-01-29
81	EPI_ISL_411218	hCoV-19/France/IDF0571/2020	Homo sapiens	Europe / France / Ile-de-France / Paris	2020-02-02
82	EPI_ISL_411066	hCoV-19/Fujian/13/2020	Homo sapiens	Asia / China / Fujian	2020-01-22
83	EPI_ISL_411902	hCoV-19/Cambodia/0012/2020	Homo sapiens	Asia / Cambodia / Sihanoukville	2020-01-27
84	EPI_ISL_411929	hCoV-19/South Korea/SNU01/2020	Homo sapiens	Asia / South Korea	2020-01
85	EPI_ISL_411950	hCoV-19/Jiangsu/JS01/2020	Homo sapiens	Asia / China / Jiangsu	2020-01-23
86	EPI_ISL_411951	hCoV-19/Sweden/01/2020	Homo sapiens	Europe / Sweden	2020-02-07
87	EPI_ISL_411952	hCoV-19/Jiangsu/JS02/2020	Homo sapiens	Asia / China / Jiangsu	2020-01-24
88	EPI_ISL_411955	hCoV-19/USA/CA8/2020	Homo sapiens	North America / USA / California	2020-02-10
89	EPI_ISL_411956	hCoV-19/USA/TX1/2020	Homo sapiens	North America / USA / Texas	2020-02-11
90	EPI_ISL_411957	hCoV-19/China/WH-09/2020	Homo sapiens	Asia / China	2020-01-08
91	EPI_ISL_412029	hCoV-19/Hong Kong/VB20024950/2020	Homo sapiens	Asia / Hong Kong	2020-01-30
92	EPI_ISL_412030	hCoV-19/Hong Kong/VB20026565/2020	Homo sapiens	Asia / Hong Kong	2020-02-01
93	EPI_ISL_412459	hCoV-19/Jingzhou/HBCDC-HB-01/2020	Homo sapiens	Asia / China / Hubei / Jingzhou	2020-01-08
94	EPI_ISL_412862	hCoV-19/USA/CA9/2020	Homo sapiens	North America / USA / California / Solano	2020-02-23
95	EPI_ISL_412898	hCoV-19/Wuhan/HBCDC-HB-02/2019	Homo sapiens	Asia / China / Hubei / Wuhan	2019-12-30
96	EPI_ISL_412966	hCoV-19/China/IQTC01/2020	Homo sapiens	Asia / China / Guangdong / Guangzhou	2020-02-05
97	EPI_ISL_412967	hCoV-19/China/IQTC02/2020	Homo sapiens	Asia / China / Guangzhou	2020-01-29
98	EPI_ISL_412969	hCoV-19/Japan/Hu_DP_Kng_19-027/2020	Homo sapiens	Asia / Japan	2020-02-10
99	EPI_ISL_412970	hCoV-19/USA/WA2/2020	Homo sapiens	North America / USA / Washington / Snohomish County	2020-02-24
99	EPI_ISL_416462	hCoV-19/USA/WA-S7/2020	Homo sapiens	North America / USA / Washington	2020-02-24
99	EPI_ISL_417095	hCoV-19/USA/WA-S42/2020	Homo sapiens	North America / USA / Washington / King County	2020-02-28
99	EPI_ISL_417100	hCoV-19/USA/WA-S47/2020	Homo sapiens	North America / USA / Washington / Snohomish County	2020-02-29
100	EPI_ISL_412972	hCoV-19/Mexico/CDMX-InDRE_01/2020	Homo sapiens	North America / Mexico / Mexico City	2020-02-27
100	EPI_ISL_416428	hCoV-19/Vietnam/39607/2020	Homo sapiens	Asia / Vietnam / Quangning	2020-03-07
100	EPI_ISL_416430	hCoV-19/Vietnam/CM295/2020	Homo sapiens	Asia / Vietnam / Hanoi	2020-03-06
100	EPI_ISL_416431	hCoV-19/Vietnam/CM296/2020	Homo sapiens	Asia / Vietnam / Hanoi	2020-03-06
101	EPI_ISL_412973	hCoV-19/Italy/CDG1/2020	Homo sapiens	Europe / Italy / Lombardy	2020-02-20
102	EPI_ISL_412974	hCoV-19/Italy/SPL1/2020	Homo sapiens	Europe / Italy / Rome	2020-01-29
103	EPI_ISL_412975	hCoV-19/Australia/NSW05/2020	Homo sapiens	Oceania / Australia / New South Wales / Sydney	2020-02-28
104	EPI_ISL_412978	hCoV-19/Wuhan/HBCDC-HB-02/2020	Homo sapiens	Asia / China / Hubei / Wuhan	2020-01-17
105	EPI_ISL_412979	hCoV-19/Wuhan/HBCDC-HB-03/2020	Homo sapiens	Asia / China / Hubei / Wuhan	2020-01-18
106	EPI_ISL_412980	hCoV-19/Wuhan/HBCDC-HB-04/2020	Homo sapiens	Asia / China / Hubei / Wuhan	2020-01-18
107	EPI_ISL_412982	hCoV-19/Wuhan/HBCDC-HB-06/2020	Homo sapiens	Asia / China / Hubei / Wuhan	2020-02-07
108	EPI_ISL_413016	hCoV-19/Brazil/SPBR-02/2020	Homo sapiens	South America / Brazil / Sao Paulo / Sao Paulo	2020-02-28
109	EPI_ISL_413017	hCoV-19/South Korea/KUMC01/2020	Homo sapiens	Asia / South Korea	2020-02-06
110	EPI_ISL_413018	hCoV-19/South Korea/KUMC02/2020	Homo sapiens	Asia / South Korea	2020-02-06
111	EPI_ISL_413023	hCoV-19/Switzerland/1000477797/2020	Homo sapiens	Europe / Switzerland / Zurich	2020-02-29
112	EPI_ISL_413025	hCoV-19/USA/WA3-UW1/2020	Homo sapiens	North America / USA / Washington	2020-02-27
113	EPI_ISL_413213	hCoV-19/Australia/NSW06/2020	Homo sapiens	Oceania / Australia / New South Wales / Sydney	2020-02-29
114	EPI_ISL_413214	hCoV-19/Australia/NSW07/2020	Homo sapiens	Oceania / Australia / New South Wales / Sydney	2020-02-29
115	EPI_ISL_413455	hCoV-19/USA/WA4-UW2/2020	Homo sapiens	North America / USA / Washington	2020-02-28
116	EPI_ISL_413456	hCoV-19/USA/WA-S2/2020	Homo sapiens	North America / USA / Washington / King County	2020-02-20
116	EPI_ISL_413457	hCoV-19/USA/WA6-UW3/2020	Homo sapiens	North America / USA / Washington	2020-02-29
116	EPI_ISL_413560	hCoV-19/USA/WA-S3/2020	Homo sapiens	North America / USA / Washington	2020-02-28
116	EPI_ISL_414366	hCoV-19/USA/WA-UW18/2020	Homo sapiens	North America / USA / Washington	2020-03-05
116	EPI_ISL_415541	hCoV-19/USA/UPHL-03/2020	Homo sapiens	North America / USA / Utah	2020-03-13
116	EPI_ISL_415542	hCoV-19/USA/UPHL-04/2020	Homo sapiens	North America / USA / Utah	2020-03-13
116	EPI_ISL_416460	hCoV-19/USA/WA-S5/2020	Homo sapiens	North America / USA / Washington / King County	2020-02-29
116	EPI_ISL_416461	hCoV-19/USA/WA-S6/2020	Homo sapiens	North America / USA / Washington / King County	2020-02-29
116	EPI_ISL_416465	hCoV-19/USA/WA-S10/2020	Homo sapiens	North America / USA / Washington / King County	2020-02-29
116	EPI_ISL_416643	hCoV-19/USA/WA-UW105/2020	Homo sapiens	North America / USA / Washington	2020-03-11
116	EPI_ISL_417077	hCoV-19/USA/WA-S24/2020	Homo sapiens	North America / USA / Washington / Snohomish County	2020-03-02
116	EPI_ISL_417091	hCoV-19/USA/WA-S38/2020	Homo sapiens	North America / USA / Washington / Snohomish County	2020-03-04
116	EPI_ISL_417105	hCoV-19/USA/WA-S52/2020	Homo sapiens	North America / USA / Washington / Snohomish County	2020-03-03
116	EPI_ISL_417108	hCoV-19/USA/WA-S55/2020	Homo sapiens	North America / USA / Washington / King County	2020-02-29
116	EPI_ISL_417124	hCoV-19/USA/WA-S71/2020	Homo sapiens	North America / USA / Washington / King County	2020-03-05
116	EPI_ISL_417128	hCoV-19/USA/WA-S75/2020	Homo sapiens	North America / USA / Washington / King County	2020-03-05
116	EPI_ISL_417135	hCoV-19/USA/WA-S82/2020	Homo sapiens	North America / USA / Washington / King County	2020-02-22
116	EPI_ISL_417141	hCoV-19/USA/WA-S88/2020	Homo sapiens	North America / USA / Washington / King County	2020-03-01
116	EPI_ISL_417144	hCoV-19/USA/WA-S91/2020	Homo sapiens	North America / USA / Washington / Snohomish County	2020-03-02
116	EPI_ISL_417154	hCoV-19/USA/WA-S101/2020	Homo sapiens	North America / USA / Washington / King County	2020-02-28
116	EPI_ISL_417156	hCoV-19/USA/WA-S103/2020	Homo sapiens	North America / USA / Washington / King County	2020-02-28
116	EPI_ISL_417169	hCoV-19/USA/WA-S116/2020	Homo sapiens	North America / USA / Washington	2020-03-02
117	EPI_ISL_413458	hCoV-19/USA/WA7-UW4/2020	Homo sapiens	North America / USA / Washington	2020-03-01
118	EPI_ISL_413489	hCoV-19/Italy/UniSR1/2020	Homo sapiens	Europe / Italy / Lombardy / Milan	2020-03-03
119	EPI_ISL_413513	hCoV-19/South Korea/KUMC03/2020	Homo sapiens	Asia / South Korea	2020-02-27
119	EPI_ISL_413514	hCoV-19/South Korea/KUMC04/2020	Homo sapiens	Asia / South Korea	2020-02-27
119	EPI_ISL_413515	hCoV-19/South Korea/KUMC05/2020	Homo sapiens	Asia / South Korea	2020-02-27
119	EPI_ISL_413516	hCoV-19/South Korea/KUMC06/2020	Homo sapiens	Asia / South Korea	2020-02-27
119	EPI_ISL_413518	hCoV-19/Beijing/105/2020	Homo sapiens	Asia / China / Beijing	2020-01-26
119	EPI_ISL_413519	hCoV-19/Beijing/231/2020	Homo sapiens	Asia / China / Beijing	2020-01-28
119	EPI_ISL_413521	hCoV-19/Beijing/235/2020	Homo sapiens	Asia / China / Beijing	2020-01-28
120	EPI_ISL_413520	hCoV-19/Beijing/233/2020	Homo sapiens	Asia / China / Beijing	2020-01-28
121	EPI_ISL_413523	hCoV-19/India/1-31/2020	Homo sapiens	Asia / India / Kerala	2020-01-31
122	EPI_ISL_413555	hCoV-19/Wales/PHW1/2020	Homo sapiens	Europe / United Kingdom / Wales	2020-02-27
122	EPI_ISL_414587	hCoV-19/Ireland/Limerick-19935/2020	Homo sapiens	Europe / Ireland / Limerick	2020-03-03
123	EPI_ISL_413558	hCoV-19/USA/CA-CDPH-UC2/2020	Homo sapiens	North America / USA / California / Solano County	2020-02-27
124	EPI_ISL_413559	hCoV-19/USA/CA-CDPH-UC3/2020	Homo sapiens	North America / USA / California / Solano County	2020-02-27
125	EPI_ISL_413563	hCoV-19/USA/WA12-UW8/2020	Homo sapiens	North America / USA / Washington	2020-03-03
126	EPI_ISL_413566	hCoV-19/Netherlands/Blaricum_1364780/2020	Homo sapiens	Europe / Netherlands / Blaricum	2020-03-02
126	EPI_ISL_413591	hCoV-19/Netherlands/Zeewolde_1365080/2020	Homo sapiens	Europe / Netherlands / Zeewolde	2020-03-02
126	EPI_ISL_414443	hCoV-19/Netherlands/Utrecht_11/2020	Homo sapiens	Europe / Netherlands / Utrecht	2020-03-03
127	EPI_ISL_413572	hCoV-19/Netherlands/Haarlem_1363688/2020	Homo sapiens	Europe / Netherlands / Haarlem	2020-03-01
128	EPI_ISL_413579	hCoV-19/Netherlands/Nootdorp_1364222/2020	Homo sapiens	Europe / Netherlands / Nootdorp	2020-03-03
128	EPI_ISL_413587	hCoV-19/Netherlands/Tilburg_1364286/2020	Homo sapiens	Europe / Netherlands / Tilburg	2020-03-03
129	EPI_ISL_413584	hCoV-19/Netherlands/Rotterdam_1364740/2020	Homo sapiens	Europe / Netherlands / Rotterdam	2020-03-03
129	EPI_ISL_414423	hCoV-19/Netherlands/Gelderland_1/2020	Homo sapiens	Europe / Netherlands / Gelderland	2020-03-02
129	EPI_ISL_414433	hCoV-19/Netherlands/NoordHolland_1/2020	Homo sapiens	Europe / Netherlands / Noord Holland	2020-03-03
129	EPI_ISL_414439	hCoV-19/Netherlands/Utrecht_5/2020	Homo sapiens	Europe / Netherlands / Utrecht	2020-03-02
129	EPI_ISL_414446	hCoV-19/Netherlands/ZuidHolland_10/2020	Homo sapiens	Europe / Netherlands / Zuid Holland	2020-03-03
129	EPI_ISL_415463	hCoV-19/Netherlands/Gelderland_3/2020	Homo sapiens	Europe / Netherlands / Gelderland	2020-03-09
129	EPI_ISL_415496	hCoV-19/Netherlands/NA_7/2020	Homo sapiens	Europe / Netherlands	2020-03-09
129	EPI_ISL_415502	hCoV-19/Netherlands/NoordBrabant_45/2020	Homo sapiens	Europe / Netherlands / Noord Brabant	2020-03-09
129	EPI_ISL_415514	hCoV-19/Netherlands/NoordBrabant_58/2020	Homo sapiens	Europe / Netherlands / Noord Brabant	2020-03-11
129	EPI_ISL_415523	hCoV-19/Netherlands/NoordBrabant_67/2020	Homo sapiens	Europe / Netherlands / Noord Brabant	2020
129	EPI_ISL_415529	hCoV-19/Netherlands/ZuidHolland_25/2020	Homo sapiens	Europe / Netherlands / Zuid Holland	2020-03-09
129	EPI_ISL_415533	hCoV-19/Netherlands/ZuidHolland_29/2020	Homo sapiens	Europe / Netherlands / Zuid Holland	2020-03-09
130	EPI_ISL_413589	hCoV-19/Netherlands/Utrecht_1363628/2020	Homo sapiens	Europe / Netherlands / Utrecht	2020-03-01
131	EPI_ISL_413593	hCoV-19/Luxembourg/Lux1/2020	Homo sapiens	Europe / Luxembourg	2020-02-29
132	EPI_ISL_413602	hCoV-19/Finland/FIN03032020A/2020	Homo sapiens	Europe / Finland / Helsinki	2020-03-03
133	EPI_ISL_413603	hCoV-19/Finland/FIN03032020B/2020	Homo sapiens	Europe / Finland / Helsinki	2020-03-03
134	EPI_ISL_413604	hCoV-19/Finland/FIN03032020C/2020	Homo sapiens	Europe / Finland / Helsinki	2020-03-03
135	EPI_ISL_413606	hCoV-19/USA/CruiseA-1/2020	Homo sapiens	North America / USA	2020-02-17
136	EPI_ISL_413607	hCoV-19/USA/CruiseA-2/2020	Homo sapiens	North America / USA	2020-02-18
137	EPI_ISL_413609	hCoV-19/USA/CruiseA-4/2020	Homo sapiens	North America / USA	2020-02-21
138	EPI_ISL_413611	hCoV-19/USA/CruiseA-6/2020	Homo sapiens	North America / USA	2020-02-21
139	EPI_ISL_413612	hCoV-19/USA/CruiseA-7/2020	Homo sapiens	North America / USA	2020-02-17
140	EPI_ISL_413613	hCoV-19/USA/CruiseA-8/2020	Homo sapiens	North America / USA	2020-02-17
141	EPI_ISL_413615	hCoV-19/USA/CruiseA-10/2020	Homo sapiens	North America / USA	2020-02-17
142	EPI_ISL_413616	hCoV-19/USA/CruiseA-11/2020	Homo sapiens	North America / USA	2020-02-17
143	EPI_ISL_413617	hCoV-19/USA/CruiseA-12/2020	Homo sapiens	North America / USA	2020-02-20
144	EPI_ISL_413619	hCoV-19/USA/CruiseA-14/2020	Homo sapiens	North America / USA	2020-02-25
145	EPI_ISL_413622	hCoV-19/USA/CruiseA-17/2020	Homo sapiens	North America / USA	2020-02-24
146	EPI_ISL_413647	hCoV-19/Portugal/CV62/2020	Homo sapiens	Europe / Portugal	2020-03-01
147	EPI_ISL_413648	hCoV-19/Portugal/CV63/2020	Homo sapiens	Europe / Portugal	2020-03-01
148	EPI_ISL_413691	hCoV-19/China/WF0001/2020	Homo sapiens	Asia / China	2020-01
148	EPI_ISL_413746	hCoV-19/China/WF0016/2020	Homo sapiens	Asia / China	2020-02
148	EPI_ISL_413748	hCoV-19/China/WF0018/2020	Homo sapiens	Asia / China	2020-02
149	EPI_ISL_413692	hCoV-19/China/WF0002/2020	Homo sapiens	Asia / China	2020-01
149	EPI_ISL_413694	hCoV-19/China/WF0004/2020	Homo sapiens	Asia / China	2020-01
150	EPI_ISL_413693	hCoV-19/China/WF0003/2020	Homo sapiens	Asia / China	2020-01
151	EPI_ISL_413697	hCoV-19/China/WF0012/2020	Homo sapiens	Asia / China	2020-02
151	EPI_ISL_413761	hCoV-19/China/WF0026/2020	Homo sapiens	Asia / China	2020-02
152	EPI_ISL_413711	hCoV-19/China/WF0014/2020	Homo sapiens	Asia / China	2020-02
153	EPI_ISL_413749	hCoV-19/China/WF0019/2020	Homo sapiens	Asia / China	2020-02
154	EPI_ISL_413791	hCoV-19/China/WF0028/2020	Homo sapiens	Asia / China	2020-02
155	EPI_ISL_413809	hCoV-19/China/WF0029/2020	Homo sapiens	Asia / China	2020-02
156	EPI_ISL_413854	hCoV-19/Guangdong/2020XN4475-P0042/2020	Homo sapiens	Asia / China / Guangdong	2020-01-30
157	EPI_ISL_413857	hCoV-19/Guangdong/2020XN4448-P0002/2020	Homo sapiens	Asia / China / Guangdong	2020-01-31
158	EPI_ISL_413858	hCoV-19/Guangdong/2020XN4459-P0041/2020	Homo sapiens	Asia / China / Guangdong	2020-01-30
159	EPI_ISL_413861	hCoV-19/Guangdong/GD2020080-P0010/2020	Homo sapiens	Asia / China / Guangdong	2020-02-01
160	EPI_ISL_413863	hCoV-19/Guangdong/GD2020087-P0008/2020	Homo sapiens	Asia / China / Guangdong	2020-02-01
161	EPI_ISL_413928	hCoV-19/USA/CA-CDPH-UC9/2020	Homo sapiens	North America / USA / California / San Francisco	2020-03-05
162	EPI_ISL_413931	hCoV-19/USA/UC-CDPH-UC11/2020	Homo sapiens	North America / USA / California / San Francisco	2020-03-05
163	EPI_ISL_413996	hCoV-19/Switzerland/TI9486/2020	Homo sapiens	Europe / Switzerland / Tessin	2020-02-24
164	EPI_ISL_413997	hCoV-19/Switzerland/GE3895/2020	Homo sapiens	Europe / Switzerland / Geneva	2020-02-26
165	EPI_ISL_413999	hCoV-19/Switzerland/AG0361/2020	Homo sapiens	Europe / Switzerland / Argovie	2020-02-27
166	EPI_ISL_414012	hCoV-19/England/200990723/2020	Homo sapiens	Europe / United Kingdom / England	2020-02-27
167	EPI_ISL_414014	hCoV-19/Brazil/SPBR-03/2020	Homo sapiens	South America / Brazil / Sao Paulo	2020-03-02
167	EPI_ISL_414017	hCoV-19/Brazil/SPBR-04/2020	Homo sapiens	South America / Brazil / Sao Paulo	2020-03-04
167	EPI_ISL_416028	hCoV-19/Brazil/SPBR-07/2020	Homo sapiens	South America / Brazil / Sao Paulo / Sao Paulo	2020-03-03
168	EPI_ISL_414015	hCoV-19/Brazil/SPBR-06/2020	Homo sapiens	South America / Brazil / Sao Paulo / Sao Paulo	2020-02-29
168	EPI_ISL_416658	hCoV-19/USA/WA-UW120/2020	Homo sapiens	North America / USA / Washington	2020-03-11
168	EPI_ISL_416742	hCoV-19/Czech Republic/ChVir1630/2020	Homo sapiens	Europe / Czech Republic / Prague	2020-02
168	EPI_ISL_416832	hCoV-19/USA/NY-NYUMC4/2020	Homo sapiens	North America / USA / New York City	2020-03-16
168	EPI_ISL_417032	hCoV-19/Australia/QLDID920/2020	Homo sapiens	Oceania / Australia / Queensland / Rockhampton	2020-03-11
169	EPI_ISL_414016	hCoV-19/Brazil/SPBR-05/2020	Homo sapiens	South America / Brazil / Sao Paulo / Sao Paulo	2020-02-29
169	EPI_ISL_416031	hCoV-19/Brazil/SPBR-09/2020	Homo sapiens	South America / Brazil / Sao Paulo / Sao Paulo	2020-03-04
170	EPI_ISL_414019	hCoV-19/Switzerland/GE3121/2020	Homo sapiens	Europe / Switzerland / Geneva	2020-02-27
170	EPI_ISL_414020	hCoV-19/Switzerland/GE5373/2020	Homo sapiens	Europe / Switzerland / Geneva	2020-02-27
171	EPI_ISL_414023	hCoV-19/Switzerland/VD5615/2020	Homo sapiens	Europe / Switzerland / Vaud	2020-03-01
171	EPI_ISL_415459	hCoV-19/Switzerland/VD0503/2020	Homo sapiens	Europe / Switzerland / Genève	2020-02-29
172	EPI_ISL_414027	hCoV-19/Scotland/CVR05/2020	Homo sapiens	Europe / United Kingdom / Scotland	2020-03-04
173	EPI_ISL_414363	hCoV-19/USA/WA-UW15/2020	Homo sapiens	North America / USA / Washington	2020-03-04
174	EPI_ISL_414368	hCoV-19/USA/WA-UW20/2020	Homo sapiens	North America / USA / Washington	2020-03-05
175	EPI_ISL_414414	hCoV-19/Australia/QLD09/2020	Homo sapiens	Oceania / Australia / Queensland / Gold Coast	2020-02-29
176	EPI_ISL_414428	hCoV-19/Netherlands/NoordBrabant_1/2020	Homo sapiens	Europe / Netherlands / Noord Brabant	2020-03-02
177	EPI_ISL_414429	hCoV-19/Netherlands/NoordBrabant_3/2020	Homo sapiens	Europe / Netherlands / Noord Brabant	2020-03-02
177	EPI_ISL_415498	hCoV-19/Netherlands/NA_9/2020	Homo sapiens	Europe / Netherlands	2020-03-09
178	EPI_ISL_414435	hCoV-19/Netherlands/Utrecht_1/2020	Homo sapiens	Europe / Netherlands / Utrecht	2020-03-03
179	EPI_ISL_414445	hCoV-19/Netherlands/ZuidHolland_9/2020	Homo sapiens	Europe / Netherlands / Zuid Holland	2020-03-03
179	EPI_ISL_415480	hCoV-19/Netherlands/NA_23/2020	Homo sapiens	Europe / Netherlands	2020-03-09
180	EPI_ISL_414451	hCoV-19/Netherlands/NoordBrabant_6/2020	Homo sapiens	Europe / Netherlands / Noord Brabant	2020-03-06
181	EPI_ISL_414457	hCoV-19/Netherlands/NoordBrabant_17/2020	Homo sapiens	Europe / Netherlands / Noord Brabant	2020-03-06
182	EPI_ISL_414468	hCoV-19/Netherlands/ZuidHolland_8/2020	Homo sapiens	Europe / Netherlands / Zuid Holland	2020-03-06
183	EPI_ISL_414470	hCoV-19/Netherlands/ZuidHolland_13/2020	Homo sapiens	Europe / Netherlands / Zuid Holland	2020-03-06
184	EPI_ISL_414482	hCoV-19/USA/CruiseA-23/2020	Homo sapiens	North America / USA	2020-02-18
185	EPI_ISL_414487	hCoV-19/Ireland/COR-20134/2020	Homo sapiens	Europe / Ireland / Cork	2020-03-04
186	EPI_ISL_414509	hCoV-19/Germany/NRW-09/2020	Homo sapiens	Europe / Germany / North Rhine Westphalia / Heinsberg District	2020-02-28
187	EPI_ISL_414510	hCoV-19/Shanghai/SH01/2020	Homo sapiens	Asia / China / Shanghai	2020-02-02
188	EPI_ISL_414511	hCoV-19/Japan/TKYE6182/2020	Homo sapiens	Asia / Japan	2020-01
189	EPI_ISL_414520	hCoV-19/Germany/BavPat2/2020	Homo sapiens	Europe / Germany / Munich	2020-03-02
190	EPI_ISL_414521	hCoV-19/Germany/BavPat3/2020	Homo sapiens	Europe / Germany / Munich	2020-03-02
191	EPI_ISL_414523	hCoV-19/England/200990660/2020	Homo sapiens	Europe / United Kingdom / England	2020-02-27
191	EPI_ISL_414526	hCoV-19/England/201040141/2020	Homo sapiens	Europe / United Kingdom / England	2020-03-03
192	EPI_ISL_414525	hCoV-19/England/201040081/2020	Homo sapiens	Europe / United Kingdom / England	2020-03-02
193	EPI_ISL_414545	hCoV-19/Netherlands/NoordBrabant_36/2020	Homo sapiens	Europe / Netherlands / Noord Brabant	2020-03-03
193	EPI_ISL_414557	hCoV-19/Netherlands/ZuidHolland_15/2020	Homo sapiens	Europe / Netherlands / Zuid Holland	2020-03-08
193	EPI_ISL_414561	hCoV-19/Netherlands/ZuidHolland_19/2020	Homo sapiens	Europe / Netherlands / Zuid Holland	2020-03-05
194	EPI_ISL_414549	hCoV-19/Netherlands/NoordHolland_2/2020	Homo sapiens	Europe / Netherlands / Noord Holland	2020-03-03
195	EPI_ISL_414552	hCoV-19/Netherlands/Utrecht_13/2020	Homo sapiens	Europe / Netherlands / Utrecht	2020-03-07
195	EPI_ISL_414564	hCoV-19/Netherlands/ZuidHolland_22/2020	Homo sapiens	Europe / Netherlands / Zuid Holland	2020-03-08
196	EPI_ISL_414554	hCoV-19/Netherlands/Utrecht_15/2020	Homo sapiens	Europe / Netherlands / Utrecht	2020-03-08
197	EPI_ISL_414555	hCoV-19/Netherlands/Utrecht_16/2020	Homo sapiens	Europe / Netherlands / Utrecht	2020-03-08
198	EPI_ISL_414558	hCoV-19/Netherlands/ZuidHolland_16/2020	Homo sapiens	Europe / Netherlands / Zuid Holland	2020-03-06
199	EPI_ISL_414559	hCoV-19/Netherlands/ZuidHolland_17/2020	Homo sapiens	Europe / Netherlands / Zuid Holland	2020-03-07
200	EPI_ISL_414562	hCoV-19/Netherlands/ZuidHolland_20/2020	Homo sapiens	Europe / Netherlands / Zuid Holland	2020-03-03
201	EPI_ISL_414577	hCoV-19/Chile/Talca-1/2020	Homo sapiens	South America / Chile / Talca	2020-03-02
202	EPI_ISL_414579	hCoV-19/Chile/Santiago-1/2020	Homo sapiens	South America / Chile / Santiago	2020-03-03
203	EPI_ISL_414580	hCoV-19/Chile/Santiago-2/2020	Homo sapiens	South America / Chile / Santiago	2020-03-05
204	EPI_ISL_414589	hCoV-19/USA/MN2-MDH2/2020	Homo sapiens	North America / USA / Minnesota	2020-03-07
205	EPI_ISL_414590	hCoV-19/USA/MN3-MDH3/2020	Homo sapiens	North America / USA / Minnesota	2020-03-09
206	EPI_ISL_414591	hCoV-19/USA/WA-UW22/2020	Homo sapiens	North America / USA / Washington / Kirkland	2020-03-06
207	EPI_ISL_414592	hCoV-19/USA/WA-UW23/2020	Homo sapiens	North America / USA / Washington / Tacoma	2020-03-06
208	EPI_ISL_414595	hCoV-19/USA/WA-UW26/2020	Homo sapiens	North America / USA / Washington / Kirkland	2020-03-05
209	EPI_ISL_414600	hCoV-19/France/GE1583/2020	Homo sapiens	Europe / France / Grand-Est / Strasbourg	2020-02-26
210	EPI_ISL_414601	hCoV-19/France/N1620/2020	Homo sapiens	Europe / France / Normandie / Rouen	2020-02-27
211	EPI_ISL_414618	hCoV-19/USA/WA-UW31/2020	Homo sapiens	North America / USA	2020-03-08
212	EPI_ISL_414623	hCoV-19/France/GE1583/2020	Homo sapiens	Europe / France / Grand-Est / Strasbourg	2020-02-25
213	EPI_ISL_414624	hCoV-19/France/N1620/2020	Homo sapiens	Europe / France / Normandie / Rouen	2020-02-26
214	EPI_ISL_414625	hCoV-19/France/PL1643/2020	Homo sapiens	Europe / France / Pays de la Loire / Nantes	2020-02-26
215	EPI_ISL_414626	hCoV-19/France/HF1684/2020	Homo sapiens	Europe / France / Hauts de France / Crépy en Valois	2020-02-29
216	EPI_ISL_414627	hCoV-19/France/HF1795/2020	Homo sapiens	Europe / France / Hauts de France / Compiègne	2020-03-02
217	EPI_ISL_414629	hCoV-19/France/HF1870/2020	Homo sapiens	Europe / France / Hauts de France / Compiègne	2020-03-03
218	EPI_ISL_414630	hCoV-19/France/HF1871/2020	Homo sapiens	Europe / France / Hauts de France / Compiègne	2020-03-03
219	EPI_ISL_414631	hCoV-19/France/GE1973/2020	Homo sapiens	Europe / France / Grand-Est / Reims	2020-03-04
220	EPI_ISL_414632	hCoV-19/France/GE1977/2020	Homo sapiens	Europe / France / Grand-Est / Reims	2020-03-04
221	EPI_ISL_414633	hCoV-19/France/IDF1980/2020	Homo sapiens	Europe / France / Ile-de-France / Pontoise	2020-03-04
222	EPI_ISL_414635	hCoV-19/France/HF1988/2020	Homo sapiens	Europe / France / Hauts de France / Compiègne	2020-03-04
223	EPI_ISL_414637	hCoV-19/France/HF1993/2020	Homo sapiens	Europe / France / Hauts de France / Compiègne	2020-03-04
224	EPI_ISL_414638	hCoV-19/France/HF1995/2020	Homo sapiens	Europe / France / Hauts de France / Compiègne	2020-03-04
225	EPI_ISL_414641	hCoV-19/Finland/FIN-313/2020	Homo sapiens	Europe / Finland	2020-03-05
226	EPI_ISL_414642	hCoV-19/Finland/FIN-455/2020	Homo sapiens	Europe / Finland	2020-03-08
227	EPI_ISL_414643	hCoV-19/Finland/FIN-508/2020	Homo sapiens	Europe / Finland	2020-03-07
228	EPI_ISL_414646	hCoV-19/Finland/FIN-266/2020	Homo sapiens	Europe / Finland	2020-03-04
229	EPI_ISL_414648	hCoV-19/USA/CA-PC101P/2020	Homo sapiens	North America / USA / California / San Diego County	2020-03-11
230	EPI_ISL_414663	hCoV-19/Guangzhou/GZMU0016/2020	Homo sapiens	Asia / China / Guangdong / Guangzhou	2020-02-25
231	EPI_ISL_414688	hCoV-19/Guangzhou/GZMU0042/2020	Homo sapiens	Asia / China / Guangdong / Guangzhou	2020-02-25
232	EPI_ISL_414692	hCoV-19/Guangzhou/GZMU0014/2020	Homo sapiens	Asia / China / Guangdong / Guangzhou	2020-02-25
233	EPI_ISL_414938	hCoV-19/Shandong/LY005/2020	Homo sapiens	Asia / China / Shandong	2020-01-24
234	EPI_ISL_414940	hCoV-19/Shandong/LY007/2020	Homo sapiens	Asia / China / Shandong	2020-01-25
235	EPI_ISL_414941	hCoV-19/Shandong/LY008/2020	Homo sapiens	Asia / China / Shandong	2020-01-30
236	EPI_ISL_415153	hCoV-19/Belgium/VLM-03011/2020	Homo sapiens	Europe / Belgium / Huldenberg	2020-03-03
237	EPI_ISL_415154	hCoV-19/Belgium/BM-03012/2020	Homo sapiens	Europe / Belgium / Kraainem	2020-03-01
238	EPI_ISL_415155	hCoV-19/Belgium/VAG-03013/2020	Homo sapiens	Europe / Belgium / Huldenberg	2020-03-01
239	EPI_ISL_415156	hCoV-19/Belgium/SH-03014/2020	Homo sapiens	Europe / Belgium / Huldenberg	2020-03-01
240	EPI_ISL_415157	hCoV-19/Belgium/BC-03016/2020	Homo sapiens	Europe / Belgium / Sint-Niklaas	2020-03-01
241	EPI_ISL_415158	hCoV-19/Belgium/QKJ-03015/2020	Homo sapiens	Europe / Belgium / Brussels	2020-03-01
242	EPI_ISL_415159	hCoV-19/Belgium/BA-02291/2020	Homo sapiens	Europe / Belgium / Leuven	2020-02-29
243	EPI_ISL_415454	hCoV-19/Switzerland/GE1422/2020	Homo sapiens	Europe / Switzerland	2020-02-28
244	EPI_ISL_415456	hCoV-19/Switzerland/BE6651/2020	Homo sapiens	Europe / Switzerland	2020-02-29
245	EPI_ISL_415457	hCoV-19/Switzerland/AG7120/2020	Homo sapiens	Europe / Switzerland	2020-02-29
245	EPI_ISL_416743	hCoV-19/Czech Republic/ChVir1912/2020	Homo sapiens	Europe / Czech Republic / Prague	2020-03
246	EPI_ISL_415458	hCoV-19/Switzerland/GE8102/2020	Homo sapiens	Europe / Switzerland	2020-03-01
246	EPI_ISL_416035	hCoV-19/Brazil/SPBR-13/2020	Homo sapiens	South America / Brazil / Sao Paulo / Sao Paulo	2020-03-05
247	EPI_ISL_415460	hCoV-19/Netherlands/Flevoland_1/2020	Homo sapiens	Europe / Netherlands / Flevoland	2020-03-09
247	EPI_ISL_415465	hCoV-19/Netherlands/NA_1/2020	Homo sapiens	Europe / Netherlands	2020-03-10
247	EPI_ISL_415466	hCoV-19/Netherlands/NA_10/2020	Homo sapiens	Europe / Netherlands	2020-03-09
247	EPI_ISL_415469	hCoV-19/Netherlands/NA_13/2020	Homo sapiens	Europe / Netherlands	2020-03-10
247	EPI_ISL_415515	hCoV-19/Netherlands/NoordBrabant_59/2020	Homo sapiens	Europe / Netherlands / Noord Brabant	2020-03-11
248	EPI_ISL_415461	hCoV-19/Netherlands/Gelderland_1/2020	Homo sapiens	Europe / Netherlands / Gelderland	2020-03-10
248	EPI_ISL_415526	hCoV-19/Netherlands/Utrecht_17/2020	Homo sapiens	Europe / Netherlands / Utrecht	2020-03-10
249	EPI_ISL_415462	hCoV-19/Netherlands/Gelderland_2/2020	Homo sapiens	Europe / Netherlands / Gelderland	2020-03-09
249	EPI_ISL_415518	hCoV-19/Netherlands/NoordBrabant_62/2020	Homo sapiens	Europe / Netherlands / Noord Brabant	2020
249	EPI_ISL_415520	hCoV-19/Netherlands/NoordBrabant_64/2020	Homo sapiens	Europe / Netherlands / Noord Brabant	2020
250	EPI_ISL_415464	hCoV-19/Netherlands/Limburg_7/2020	Homo sapiens	Europe / Netherlands / Limburg	2020
251	EPI_ISL_415467	hCoV-19/Netherlands/NA_11/2020	Homo sapiens	Europe / Netherlands	2020-03-10
251	EPI_ISL_415483	hCoV-19/Netherlands/NA_26/2020	Homo sapiens	Europe / Netherlands	2020-03-09
252	EPI_ISL_415468	hCoV-19/Netherlands/NA_12/2020	Homo sapiens	Europe / Netherlands	2020-03-10
252	EPI_ISL_415511	hCoV-19/Netherlands/NoordBrabant_55/2020	Homo sapiens	Europe / Netherlands / Noord Brabant	2020-03-09
252	EPI_ISL_415530	hCoV-19/Netherlands/ZuidHolland_26/2020	Homo sapiens	Europe / Netherlands / Zuid Holland	2020-03-09
253	EPI_ISL_415471	hCoV-19/Netherlands/NA_15/2020	Homo sapiens	Europe / Netherlands	2020-03-11
254	EPI_ISL_415472	hCoV-19/Netherlands/NA_16/2020	Homo sapiens	Europe / Netherlands	2020-03-11
255	EPI_ISL_415473	hCoV-19/Netherlands/NA_17/2020	Homo sapiens	Europe / Netherlands	2020-03-09
255	EPI_ISL_415474	hCoV-19/Netherlands/NA_18/2020	Homo sapiens	Europe / Netherlands	2020-03-09
255	EPI_ISL_415499	hCoV-19/Netherlands/NoordBrabant_41/2020	Homo sapiens	Europe / Netherlands / Noord Brabant	2020
256	EPI_ISL_415475	hCoV-19/Netherlands/NA_19/2020	Homo sapiens	Europe / Netherlands	2020-03-12
257	EPI_ISL_415476	hCoV-19/Netherlands/NA_2/2020	Homo sapiens	Europe / Netherlands	2020-03-10
258	EPI_ISL_415478	hCoV-19/Netherlands/NA_21/2020	Homo sapiens	Europe / Netherlands	2020-03-08
259	EPI_ISL_415481	hCoV-19/Netherlands/NA_24/2020	Homo sapiens	Europe / Netherlands	2020-03-08
260	EPI_ISL_415482	hCoV-19/Netherlands/NA_25/2020	Homo sapiens	Europe / Netherlands	2020-03-09
261	EPI_ISL_415485	hCoV-19/Netherlands/NA_28/2020	Homo sapiens	Europe / Netherlands	2020-03-12
262	EPI_ISL_415486	hCoV-19/Netherlands/NA_29/2020	Homo sapiens	Europe / Netherlands	2020-03-13
263	EPI_ISL_415487	hCoV-19/Netherlands/NA_30/2020	Homo sapiens	Europe / Netherlands	2020-03-13
264	EPI_ISL_415488	hCoV-19/Netherlands/NA_31/2020	Homo sapiens	Europe / Netherlands	2020-03-13
265	EPI_ISL_415491	hCoV-19/Netherlands/NA_34/2020	Homo sapiens	Europe / Netherlands	2020-03-07
266	EPI_ISL_415492	hCoV-19/Netherlands/NA_35/2020	Homo sapiens	Europe / Netherlands	2020-03-10
267	EPI_ISL_415495	hCoV-19/Netherlands/NA_6/2020	Homo sapiens	Europe / Netherlands	2020-03-10
268	EPI_ISL_415503	hCoV-19/Netherlands/NoordBrabant_46/2020	Homo sapiens	Europe / Netherlands / Noord Brabant	2020-03-11
269	EPI_ISL_415512	hCoV-19/Netherlands/NoordBrabant_56/2020	Homo sapiens	Europe / Netherlands / Noord Brabant	2020-03-09
270	EPI_ISL_415525	hCoV-19/Netherlands/NoordHolland_3/2020	Homo sapiens	Europe / Netherlands / Noord Holland	2020-03-12
271	EPI_ISL_415527	hCoV-19/Netherlands/Utrecht_18/2020	Homo sapiens	Europe / Netherlands / Utrecht	2020-03-12
272	EPI_ISL_415531	hCoV-19/Netherlands/ZuidHolland_27/2020	Homo sapiens	Europe / Netherlands / Zuid Holland	2020-03-09
273	EPI_ISL_415532	hCoV-19/Netherlands/ZuidHolland_28/2020	Homo sapiens	Europe / Netherlands / Zuid Holland	2020-03-09
274	EPI_ISL_415535	hCoV-19/Netherlands/ZuidHolland_31/2020	Homo sapiens	Europe / Netherlands / Zuid Holland	2020-03-12
275	EPI_ISL_415539	hCoV-19/USA/UPHL-01/2020	Homo sapiens	North America / USA / Utah	2020-03-13
276	EPI_ISL_415543	hCoV-19/USA/UPHL-05/2020	Homo sapiens	North America / USA / Utah	2020-03-13
276	EPI_ISL_415544	hCoV-19/USA/UPHL-06/2020	Homo sapiens	North America / USA / Utah	2020-03-13
277	EPI_ISL_415581	hCoV-19/Canada/BC_02421/2020	Homo sapiens	North America / Canada / British Columbia	2020-03-01
278	EPI_ISL_415583	hCoV-19/Canada/BC_40860/2020	Homo sapiens	North America / Canada / British Columbia	2020-03-03
279	EPI_ISL_415591	hCoV-19/USA/WA-UW63/2020	Homo sapiens	North America / USA / Washington	2020-03-10
280	EPI_ISL_415594	hCoV-19/USA/WA-UW66/2020	Homo sapiens	North America / USA / Washington	2020-03-10
281	EPI_ISL_415595	hCoV-19/USA/WA-UW67/2020	Homo sapiens	North America / USA / Washington	2020-03-09
282	EPI_ISL_415596	hCoV-19/USA/WA-UW68/2020	Homo sapiens	North America / USA / Washington	2020-03-09
283	EPI_ISL_415597	hCoV-19/USA/WA-UW69/2020	Homo sapiens	North America / USA / Washington / Seattle	2020-03-10
284	EPI_ISL_415598	hCoV-19/USA/WA-UW70/2020	Homo sapiens	North America / USA / Washington	2020-03-10
285	EPI_ISL_415601	hCoV-19/USA/WA-UW73/2020	Homo sapiens	North America / USA / Washington	2020-03-10
286	EPI_ISL_415602	hCoV-19/USA/WA-UW74/2020	Homo sapiens	North America / USA / Washington / Seattle	2020-03-10
287	EPI_ISL_415603	hCoV-19/USA/WA-UW75/2020	Homo sapiens	North America / USA / Washington / Seattle	2020-03-10
288	EPI_ISL_415604	hCoV-19/USA/WA-UW76/2020	Homo sapiens	North America / USA / Washington	2020-03-10
289	EPI_ISL_415606	hCoV-19/USA/WA-UW41/2020	Homo sapiens	North America / USA / Washington	2020-03-08
290	EPI_ISL_415608	hCoV-19/USA/WA-UW43/2020	Homo sapiens	North America / USA / Washington	2020-03-08
291	EPI_ISL_415609	hCoV-19/USA/WA-UW44/2020	Homo sapiens	North America / USA / Washington	2020-03-08
292	EPI_ISL_415611	hCoV-19/USA/WA-UW46/2020	Homo sapiens	North America / USA / Washington	2020-03-09
293	EPI_ISL_415615	hCoV-19/USA/WA-UW50/2020	Homo sapiens	North America / USA / Washington	2020-03-08
294	EPI_ISL_415617	hCoV-19/USA/WA-UW52/2020	Homo sapiens	North America / USA / Washington	2020-03-09
295	EPI_ISL_415619	hCoV-19/USA/WA-UW54/2020	Homo sapiens	North America / USA / Washington	2020-03-09
296	EPI_ISL_415620	hCoV-19/USA/WA-UW55/2020	Homo sapiens	North America / USA / Washington	2020-03-09
297	EPI_ISL_415621	hCoV-19/USA/WA-UW56/2020	Homo sapiens	North America / USA / Washington / Seattle	2020-03-09
298	EPI_ISL_415622	hCoV-19/USA/WA-UW57/2020	Homo sapiens	North America / USA / Washington	2020-03-09
299	EPI_ISL_415624	hCoV-19/USA/WA-UW59/2020	Homo sapiens	North America / USA / Washington	2020-03-09
300	EPI_ISL_415625	hCoV-19/USA/WA-UW60/2020	Homo sapiens	North America / USA / Washington	2020-03-09
301	EPI_ISL_415627	hCoV-19/USA/WA-UW62/2020	Homo sapiens	North America / USA / Washington	2020-03-09
302	EPI_ISL_415629	hCoV-19/Scotland/EDB004/2020	Homo sapiens	Europe / United Kingdom / Scotland	2020-03-04
303	EPI_ISL_415630	hCoV-19/Scotland/CVR07/2020	Homo sapiens	Europe / United Kingdom / Scotland	2020-03-09
304	EPI_ISL_415631	hCoV-19/Scotland/CVR10/2020	Homo sapiens	Europe / United Kingdom / Scotland	2020-03-10
305	EPI_ISL_415640	hCoV-19/Scotland/EDB003/2020	Homo sapiens	Europe / United Kingdom / Scotland	2020-03-08
306	EPI_ISL_415641	hCoV-19/Georgia/Tb-54/2020	Homo sapiens	Asia / Georgia / Tbilisi	2020-02-27
307	EPI_ISL_415642	hCoV-19/Georgia/Tb-477/2020	Homo sapiens	Asia / Georgia / Tbilisi	2020-03-10
308	EPI_ISL_415643	hCoV-19/Georgia/Tb-468/2020	Homo sapiens	Asia / Georgia / Tbilisi	2020-03-10
309	EPI_ISL_415646	hCoV-19/Denmark/SSI-101/2020	Homo sapiens	Europe / Denmark	2020-03-03
310	EPI_ISL_415648	hCoV-19/Denmark/SSI-104/2020	Homo sapiens	Europe / Denmark	2020-03-03
311	EPI_ISL_415649	hCoV-19/France/HF2039/2020	Homo sapiens	Europe / France / Hauts-de-France / Crépy-en -Valois	2020-03-05
312	EPI_ISL_415651	hCoV-19/France/BFC2094/2020	Homo sapiens	Europe / France / Bourgogne-France-Comté / Montreux-Chateau	2020-03-05
313	EPI_ISL_415652	hCoV-19/France/BFC2147/2020	Homo sapiens	Europe / France / Bourgogne-France-Comté / Thise	2020-03-05
314	EPI_ISL_415698	hCoV-19/Switzerland/GR2988/2020	Homo sapiens	Europe / Switzerland	2020-02-27
314	EPI_ISL_415699	hCoV-19/Switzerland/GR3043/2020	Homo sapiens	Europe / Switzerland	2020-02-27
315	EPI_ISL_415700	hCoV-19/Switzerland/GE1402/2020	Homo sapiens	Europe / Switzerland	2020-02-28
316	EPI_ISL_415702	hCoV-19/Switzerland/SZ1417/2020	Homo sapiens	Europe / Switzerland	2020-03-02
317	EPI_ISL_415703	hCoV-19/Switzerland/TI2045/2020	Homo sapiens	Europe / Switzerland	2020-03-01
318	EPI_ISL_415704	hCoV-19/Switzerland/BE2536/2020	Homo sapiens	Europe / Switzerland	2020-03-04
318	EPI_ISL_415705	hCoV-19/Switzerland/GE4135/2020	Homo sapiens	Europe / Switzerland	2020-03-06
318	EPI_ISL_415706	hCoV-19/Switzerland/GE06207/2020	Homo sapiens	Europe / Switzerland	2020-03-06
318	EPI_ISL_415707	hCoV-19/Switzerland/GE6679/2020	Homo sapiens	Europe / Switzerland	2020-03-08
318	EPI_ISL_416493	hCoV-19/France/HF2196/2020	Homo sapiens	Europe / France / Hauts de France / Château-Thierry	2020-03-08
319	EPI_ISL_415708	hCoV-19/Switzerland/GE4984/2020	Homo sapiens	Europe / Switzerland	2020-03-07
320	EPI_ISL_415709	hCoV-19/Hangzhou/ZJU-01/2020	Homo sapiens	Asia / China / Hangzhou	2020-01-25
321	EPI_ISL_415741	hCoV-19/Taiwan/CGMH-CGU-03/2020	Homo sapiens	Asia / Taiwan / Taoyuan	2020-02-26
321	EPI_ISL_415743	hCoV-19/Taiwan/CGMH-CGU-05/2020	Homo sapiens	Asia / Taiwan / Taoyuan	2020-02-27
322	EPI_ISL_415787	hCoV-19/Peru/010/2020	Homo sapiens	South America / Peru / Lima	2020-03-10
323	EPI_ISL_415920	hCoV-19/Wales/PHW32/2020	Homo sapiens	Europe / United Kingdom / Wales	2020-03-12
324	EPI_ISL_416024	hCoV-19/Wales/PHW35/2020	Homo sapiens	Europe / United Kingdom / Wales	2020-03-11
325	EPI_ISL_416029	hCoV-19/Brazil/SPBR-08/2020	Homo sapiens	South America / Brazil / Sao Paulo / Sao Paulo	2020-03-04
326	EPI_ISL_416032	hCoV-19/Brazil/SPBR-10/2020	Homo sapiens	South America / Brazil / Distrito Federal / Brasilia	2020-03-04
327	EPI_ISL_416033	hCoV-19/Brazil/SPBR-11/2020	Homo sapiens	South America / Brazil / Sao Paulo / Sao Paulo	2020-03-03
328	EPI_ISL_416034	hCoV-19/Brazil/SPBR-12/2020	Homo sapiens	South America / Brazil / Sao Paulo / Sao Paulo	2020-03-04
329	EPI_ISL_416036	hCoV-19/Brazil/SPBR-14/2020	Homo sapiens	South America / Brazil / Sao Paulo / Sao Paulo	2020-03-05
330	EPI_ISL_416044	hCoV-19/Hangzhou/ZJU-03/2020	Homo sapiens	Asia / China / Hangzhou	2020-01-25
331	EPI_ISL_416047	hCoV-19/Hangzhou/ZJU-06/2020	Homo sapiens	Asia / China / Hangzhou	2020-02-02
332	EPI_ISL_416140	hCoV-19/Denmark/SSI-05/2020	Homo sapiens	Europe / Denmark / Copenhagen	2020-03-02
333	EPI_ISL_416141	hCoV-19/Denmark/SSI-09/2020	Homo sapiens	Europe / Denmark / Copenhagen	2020-03-03
334	EPI_ISL_416142	hCoV-19/Denmark/SSI-01/2020	Homo sapiens	Europe / Denmark / Copenhagen	2020-02-26
335	EPI_ISL_416143	hCoV-19/Denmark/SSI-02/2020	Homo sapiens	Europe / Denmark / Copenhagen	2020-02-28
336	EPI_ISL_416144	hCoV-19/Denmark/SSI-03/2020	Homo sapiens	Europe / Denmark / Copenhagen	2020-03-01
337	EPI_ISL_416153	hCoV-19/Denmark/SSI-04/2020	Homo sapiens	Europe / Denmark / Copenhagen	2020-03-02
338	EPI_ISL_416316	hCoV-19/Shanghai/SH0002/2020	Homo sapiens	Asia / China / Shanghai	2020-01-25
339	EPI_ISL_416317	hCoV-19/Shanghai/SH0003/2020	Homo sapiens	Asia / China / Shanghai	2020-01-25
340	EPI_ISL_416318	hCoV-19/Shanghai/SH0004/2020	Homo sapiens	Asia / China / Shanghai	2020-01-28
341	EPI_ISL_416320	hCoV-19/Shanghai/SH0007/2020	Homo sapiens	Asia / China / Shanghai	2020-01-28
342	EPI_ISL_416321	hCoV-19/Shanghai/SH0008/2020	Homo sapiens	Asia / China / Shanghai	2020-01-28
343	EPI_ISL_416322	hCoV-19/Shanghai/SH0009/2020	Homo sapiens	Asia / China / Shanghai	2020-01-29
344	EPI_ISL_416323	hCoV-19/Shanghai/SH0010/2020	Homo sapiens	Asia / China / Shanghai	2020-01-29
345	EPI_ISL_416325	hCoV-19/Shanghai/SH0012/2020	Homo sapiens	Asia / China / Shanghai	2020-02-02
346	EPI_ISL_416326	hCoV-19/Shanghai/SH0013/2020	Homo sapiens	Asia / China / Shanghai	2020-01-30
347	EPI_ISL_416330	hCoV-19/Shanghai/SH0021/2020	Homo sapiens	Asia / China / Shanghai	2020-02-02
348	EPI_ISL_416331	hCoV-19/Shanghai/SH0022/2020	Homo sapiens	Asia / China / Shanghai	2020-01-30
348	EPI_ISL_416332	hCoV-19/Shanghai/SH0023/2020	Homo sapiens	Asia / China / Shanghai	2020-01-30
349	EPI_ISL_416335	hCoV-19/Shanghai/SH0026/2020	Homo sapiens	Asia / China / Shanghai	2020-02-02
350	EPI_ISL_416336	hCoV-19/Shanghai/SH0027/2020	Homo sapiens	Asia / China / Shanghai	2020-02-01
351	EPI_ISL_416338	hCoV-19/Shanghai/SH0029/2020	Homo sapiens	Asia / China / Shanghai	2020-02-01
351	EPI_ISL_416381	hCoV-19/Shanghai/SH0079/2020	Homo sapiens	Asia / China / Shanghai	2020-02-01
352	EPI_ISL_416339	hCoV-19/Shanghai/SH0030/2020	Homo sapiens	Asia / China / Shanghai	2020-02-03
353	EPI_ISL_416341	hCoV-19/Shanghai/SH0032/2020	Homo sapiens	Asia / China / Shanghai	2020-02-01
354	EPI_ISL_416353	hCoV-19/Shanghai/SH0044/2020	Homo sapiens	Asia / China / Shanghai	2020-02-04
354	EPI_ISL_416380	hCoV-19/Shanghai/SH0077/2020	Homo sapiens	Asia / China / Shanghai	2020-02-09
354	EPI_ISL_416393	hCoV-19/Shanghai/SH0101/2020	Homo sapiens	Asia / China / Shanghai	2020-02-09
354	EPI_ISL_416394	hCoV-19/Shanghai/SH0102/2020	Homo sapiens	Asia / China / Shanghai	2020-02-14
355	EPI_ISL_416361	hCoV-19/Shanghai/SH0053/2020	Homo sapiens	Asia / China / Shanghai	2020-02-01
356	EPI_ISL_416352	hCoV-19/Shanghai/SH0043/2020	Homo sapiens	Asia / China / Shanghai	2020-01-30
356	EPI_ISL_416362	hCoV-19/Shanghai/SH0054/2020	Homo sapiens	Asia / China / Shanghai	2020-02-02
357	EPI_ISL_416363	hCoV-19/Shanghai/SH0055/2020	Homo sapiens	Asia / China / Shanghai	2020-02-08
358	EPI_ISL_416366	hCoV-19/Shanghai/SH0059/2020	Homo sapiens	Asia / China / Shanghai	2020-01-30
359	EPI_ISL_416367	hCoV-19/Shanghai/SH0060/2020	Homo sapiens	Asia / China / Shanghai	2020-02-01
360	EPI_ISL_416373	hCoV-19/Shanghai/SH0070/2020	Homo sapiens	Asia / China / Shanghai	2020-02-07
361	EPI_ISL_416376	hCoV-19/Shanghai/SH0073/2020	Homo sapiens	Asia / China / Shanghai	2020-02-05
362	EPI_ISL_416377	hCoV-19/Shanghai/SH0074/2020	Homo sapiens	Asia / China / Shanghai	2020-02-07
363	EPI_ISL_416382	hCoV-19/Shanghai/SH0080/2020	Homo sapiens	Asia / China / Shanghai	2020-02-08
364	EPI_ISL_416390	hCoV-19/Shanghai/SH0094/2020	Homo sapiens	Asia / China / Shanghai	2020-01-31
365	EPI_ISL_416397	hCoV-19/Shanghai/SH0107/2020	Homo sapiens	Asia / China / Shanghai	2020-02-02
366	EPI_ISL_416398	hCoV-19/Shanghai/SH0109/2020	Homo sapiens	Asia / China / Shanghai	2020-02-02
367	EPI_ISL_416399	hCoV-19/Shanghai/SH0110/2020	Homo sapiens	Asia / China / Shanghai	2020-02-13
368	EPI_ISL_416401	hCoV-19/Shanghai/SH0114/2020	Homo sapiens	Asia / China / Shanghai	2020-02-02
369	EPI_ISL_416402	hCoV-19/Shanghai/SH0115/2020	Homo sapiens	Asia / China / Shanghai	2020-02-11
370	EPI_ISL_416403	hCoV-19/Shanghai/SH0117/2020	Homo sapiens	Asia / China / Shanghai	2020-02-02
371	EPI_ISL_416405	hCoV-19/Shanghai/SH0121/2020	Homo sapiens	Asia / China / Shanghai	2020-02-02
372	EPI_ISL_416407	hCoV-19/Shanghai/SH0126/2020	Homo sapiens	Asia / China / Shanghai	2020-02-15
373	EPI_ISL_416409	hCoV-19/Shanghai/SH0128/2020	Homo sapiens	Asia / China / Shanghai	2020-02-02
374	EPI_ISL_416411	hCoV-19/Australia/VIC03/2020	Homo sapiens	Oceania / Australia / Victoria / Melbourne	2020-01-25
375	EPI_ISL_416412	hCoV-19/Australia/VIC04/2020	Homo sapiens	Oceania / Australia / Victoria / Melbourne	2020-03-02
376	EPI_ISL_416415	hCoV-19/Australia/VIC07/2020	Homo sapiens	Oceania / Australia / Victoria / Melbourne	2020-02-08
377	EPI_ISL_416425	hCoV-19/Hangzhou/ZJU-07/2020	Homo sapiens	Asia / China / Hangzhou	2020-02-03
378	EPI_ISL_416426	hCoV-19/Hungary/mbl1/2020	Homo sapiens	Europe / Hungary / Budapest	2020-03-17
379	EPI_ISL_416429	hCoV-19/Vietnam/CM99/2020	Homo sapiens	Asia / Vietnam / Vinhphuc	2020-02-11
380	EPI_ISL_416432	hCoV-19/Saudi Arabia/KAIMRC-Alghoribi/2020	Homo sapiens	Asia / Saudi Arabia / Riyadh	2020-03-07
381	EPI_ISL_416433	hCoV-19/USA/WA-UW77/2020	Homo sapiens	North America / USA / Washington	2020-03-10
382	EPI_ISL_416434	hCoV-19/USA/WA-UW78/2020	Homo sapiens	North America / USA / Washington	2020-03-10
383	EPI_ISL_416435	hCoV-19/USA/WA-UW79/2020	Homo sapiens	North America / USA / Washington	2020-03-10
384	EPI_ISL_416436	hCoV-19/USA/WA-UW80/2020	Homo sapiens	North America / USA / Washington	2020-03-10
385	EPI_ISL_416438	hCoV-19/USA/WA-UW82/2020	Homo sapiens	North America / USA / Washington	2020-03-10
386	EPI_ISL_416439	hCoV-19/USA/WA-UW83/2020	Homo sapiens	North America / USA / Washington	2020-03-10
387	EPI_ISL_416441	hCoV-19/USA/WA-UW85/2020	Homo sapiens	North America / USA / Washington	2020-03-10
388	EPI_ISL_416442	hCoV-19/USA/WA-UW86/2020	Homo sapiens	North America / USA / Washington	2020-03-10
389	EPI_ISL_416443	hCoV-19/USA/WA-UW87/2020	Homo sapiens	North America / USA / Washington	2020-03-10
390	EPI_ISL_416444	hCoV-19/USA/WA-UW88/2020	Homo sapiens	North America / USA / Washington	2020-03-10
391	EPI_ISL_416445	hCoV-19/USA/WA-UW89/2020	Homo sapiens	North America / USA / Washington	2020-03-10
392	EPI_ISL_416447	hCoV-19/USA/WA-UW91/2020	Homo sapiens	North America / USA / Washington	2020-03-10
393	EPI_ISL_416448	hCoV-19/USA/WA-UW92/2020	Homo sapiens	North America / USA / Washington	2020-03-11
394	EPI_ISL_416451	hCoV-19/USA/WA-UW95/2020	Homo sapiens	North America / USA / Washington	2020-03-10
395	EPI_ISL_416452	hCoV-19/USA/WA-UW96/2020	Homo sapiens	North America / USA / Washington	2020-03-10
396	EPI_ISL_416457	hCoV-19/USA/CA-MG0987/2020	Homo sapiens	North America / USA / California / San Diego County	2020-03-18
397	EPI_ISL_416466	hCoV-19/USA/WA-S11/2020	Homo sapiens	North America / USA / Washington / King County	2020-03-03
398	EPI_ISL_416467	hCoV-19/Belgium/MTR-03021/2020	Homo sapiens	Europe / Belgium / Holsbeek	2020-03-02
399	EPI_ISL_416468	hCoV-19/Belgium/GMH-03022/2020	Homo sapiens	Europe / Belgium / Holsbeek	2020-03-02
400	EPI_ISL_416469	hCoV-19//Belgium/SN-03031/2020	Homo sapiens	Europe / Belgium / Kessel-Lo	2020-03-03
401	EPI_ISL_416470	hCoV-19/Belgium/DB-03023/2020	Homo sapiens	Europe / Belgium / Couthuin	2020-03-02
402	EPI_ISL_416471	hCoV-19/Belgium/DBD-03024/2020	Homo sapiens	Europe / Belgium / Kessel-Lo	2020-03-02
403	EPI_ISL_416472	hCoV-19/Belgium/UMF-03025/2020	Homo sapiens	Europe / Belgium / Kessel-Lo	2020-03-02
404	EPI_ISL_416473	hCoV-19/Hangzhou/ZJU-08/2020	Homo sapiens	Asia / China / Hangzhou	2020-01-26
405	EPI_ISL_416474	hCoV-19/Hangzhou/ZJU-09/2020	Homo sapiens	Asia / China / Hangzhou	2020-01-28
406	EPI_ISL_416475	hCoV-19/Belgium/DBA-03032/2020	Homo sapiens	Europe / Belgium / Leuven	2020-03-03
407	EPI_ISL_416476	hCoV-19/Belgium/MTR-03026/2020	Homo sapiens	Europe / Belgium / Holsbeek	2020-03-02
408	EPI_ISL_416477	hCoV-19/Georgia/Tb-390/2020	Homo sapiens	Asia / Georgia / Tbilisi	2020-03-08
409	EPI_ISL_416478	hCoV-19/Georgia/Tb-673/2020	Homo sapiens	Asia / Georgia / Tbilisi	2020-03-14
410	EPI_ISL_416479	hCoV-19/Georgia/Tb-273/2020	Homo sapiens	Asia / Georgia / Tbilisi	2020-03-05
411	EPI_ISL_416480	hCoV-19/Georgia/Tb-537/2020	Homo sapiens	Asia / Georgia / Tbilisi	2020-03-11
412	EPI_ISL_416481	hCoV-19/Georgia/Tb-712/2020	Homo sapiens	Asia / Georgia / Tbilisi	2020-03-16
413	EPI_ISL_416482	hCoV-19/Georgia/Tb/2020	Homo sapiens	Asia / Georgia / Tbilisi	2020-03-13
414	EPI_ISL_416484	hCoV-19/Spain/Valencia5/2020	Homo sapiens	Europe/Spain/Comunitat_Valenciana/Valencia	2020-02-27
414	EPI_ISL_416487	hCoV-19/Spain/Valencia8/2020	Homo sapiens	Europe/Spain/Comunitat_Valenciana/Valencia	2020-03-04
415	EPI_ISL_416488	hCoV-19/Poland/PL_P1/2020	Homo sapiens	Europe / Poland / Zielonogorskie	2020-03-03
416	EPI_ISL_416494	hCoV-19/France/N2223/2020	Homo sapiens	Europe / France / Normandie / Rouen	2020-03-04
417	EPI_ISL_416495	hCoV-19/France/HF2234/2020	Homo sapiens	Europe / France / Hauts de France / Compiègne	2020-03-10
418	EPI_ISL_416496	hCoV-19/France/HF2237/2020	Homo sapiens	Europe / France / Hauts de France / Compiègne	2020-03-10
419	EPI_ISL_416497	hCoV-19/France/HF2239/2020	Homo sapiens	Europe / France / Hauts de France / Compiègne	2020-03-10
420	EPI_ISL_416498	hCoV-19/France/IDF2256/2020	Homo sapiens	Europe / France / Ile de France / Garches	2020-03-11
421	EPI_ISL_416499	hCoV-19/France/IDF2278/2020	Homo sapiens	Europe / France / Ile de France / Longjumeau	2020-03-11
422	EPI_ISL_416502	hCoV-19/France/B2330/2020	Homo sapiens	Europe / France / Bretagne / Rennes	2020-02-26
423	EPI_ISL_416503	hCoV-19/France/B2334/2020	Homo sapiens	Europe / France / Bretagne / Rennes	2020-03-01
424	EPI_ISL_416505	hCoV-19/France/B2336/2020	Homo sapiens	Europe / France / Bretagne / Rennes	2020-03-02
425	EPI_ISL_416506	hCoV-19/France/B2337/2020	Homo sapiens	Europe / France / Bretagne / Rennes	2020-03-03
426	EPI_ISL_416507	hCoV-19/France/B2340/2020	Homo sapiens	Europe / France / Bretagne / Rennes	2020-03-05
427	EPI_ISL_416509	hCoV-19/France/B2344/2020	Homo sapiens	Europe / France / Bretagne / Rennes	2020-03-06
428	EPI_ISL_416510	hCoV-19/France/B2346/2020	Homo sapiens	Europe / France / Bretagne / Rennes	2020-03-06
429	EPI_ISL_416513	hCoV-19/France/B2351/2020	Homo sapiens	Europe / France / Bretagne / Rennes	2020-03-07
430	EPI_ISL_416519	hCoV-19/New Zealand/20VR0189/2020	Homo sapiens	Oceania / New Zealand / Auckland	2020-03-02
430	EPI_ISL_416732	hCoV-19/England/SHEF-BFCDF/2020	Homo sapiens	Europe / England / London	2020-03-03
430	EPI_ISL_416734	hCoV-19/England/SHEF-BFCFD/2020	Homo sapiens	Europe / England / South Yorkshire	2020-03-09
431	EPI_ISL_416521	hCoV-19/Saudi Arabia/SCDC-3321/2020	Homo sapiens	Asia / Saudi Arabia	2020-03-10
431	EPI_ISL_416522	hCoV-19/Saudi Arabia/SCDC-3324/2020	Homo sapiens	Asia / Saudi Arabia	2020-03-10
432	EPI_ISL_416524	hCoV-19/Japan/SMU-0311S2/2020	Homo sapiens	Asia / Japan / Saitama	2020-03-11
433	EPI_ISL_416525	hCoV-19/Japan/SMU-0311S3/2020	Homo sapiens	Asia / Japan / Saitama	2020-03-11
434	EPI_ISL_416538	hCoV-19/New Zealand/20VR0275/2020	Homo sapiens	Oceania / New Zealand / Wellington	2020-03-15
435	EPI_ISL_416539	hCoV-19/New Zealand/20VR0276/2020	Homo sapiens	Oceania / New Zealand / Wellington	2020-03-15
436	EPI_ISL_416541	hCoV-19/Kuwait/KU09/2020	Homo sapiens	Asia / Kuwait / Dasman	2020-03-02
437	EPI_ISL_416542	hCoV-19/Kuwait/KU17/2020	Homo sapiens	Asia / Kuwait / Dasman	2020-03-02
438	EPI_ISL_416566	hCoV-19/Japan/DP0027/2020	Homo sapiens	Asia / Japan / unknown	2020-02-15
439	EPI_ISL_416567	hCoV-19/Japan/DP0037/2020	Homo sapiens	Asia / Japan / unknown	2020-02-15
440	EPI_ISL_416569	hCoV-19/Japan/DP0059/2020	Homo sapiens	Asia / Japan / unknown	2020-02-15
441	EPI_ISL_416570	hCoV-19/Japan/DP0065/2020	Homo sapiens	Asia / Japan / unknown	2020-02-15
442	EPI_ISL_416571	hCoV-19/Japan/DP0077/2020	Homo sapiens	Asia / Japan / unknown	2020-02-15
443	EPI_ISL_416572	hCoV-19/Japan/DP0078/2020	Homo sapiens	Asia / Japan / unknown	2020-02-15
443	EPI_ISL_416573	hCoV-19/Japan/DP0104/2020	Homo sapiens	Asia / Japan / unknown	2020-02-15
443	EPI_ISL_416575	hCoV-19/Japan/DP0121/2020	Homo sapiens	Asia / Japan / unknown	2020-02-15
443	EPI_ISL_416576	hCoV-19/Japan/DP0133/2020	Homo sapiens	Asia / Japan / unknown	2020-02-15
443	EPI_ISL_416580	hCoV-19/Japan/DP0184/2020	Homo sapiens	Asia / Japan / unknown	2020-02-15
443	EPI_ISL_416629	hCoV-19/Japan/DP0802/2020	Homo sapiens	Asia / Japan / unknown	2020-02-17
444	EPI_ISL_416578	hCoV-19/Japan/DP0152/2020	Homo sapiens	Asia / Japan / unknown	2020-02-15
445	EPI_ISL_416579	hCoV-19/Japan/DP0158/2020	Homo sapiens	Asia / Japan / unknown	2020-02-15
446	EPI_ISL_416581	hCoV-19/Japan/DP0190/2020	Homo sapiens	Asia / Japan / unknown	2020-02-15
447	EPI_ISL_416582	hCoV-19/Japan/DP0191/2020	Homo sapiens	Asia / Japan / unknown	2020-02-15
448	EPI_ISL_416583	hCoV-19/Japan/DP0196/2020	Homo sapiens	Asia / Japan / unknown	2020-02-15
449	EPI_ISL_416584	hCoV-19/Japan/DP0200/2020	Homo sapiens	Asia / Japan / unknown	2020-02-15
450	EPI_ISL_416585	hCoV-19/Japan/DP0236/2020	Homo sapiens	Asia / Japan / unknown	2020-02-16
451	EPI_ISL_416586	hCoV-19/Japan/DP0274/2020	Homo sapiens	Asia / Japan / unknown	2020-02-16
451	EPI_ISL_416595	hCoV-19/Japan/DP0328/2020	Homo sapiens	Asia / Japan / unknown	2020-02-16
451	EPI_ISL_416606	hCoV-19/Japan/DP0482/2020	Homo sapiens	Asia / Japan / unknown	2020-02-16
451	EPI_ISL_416634	hCoV-19/Japan/DP0890/2020	Homo sapiens	Asia / Japan / unknown	2020-02-17
452	EPI_ISL_416587	hCoV-19/Japan/DP0278/2020	Homo sapiens	Asia / Japan / unknown	2020-02-16
453	EPI_ISL_416589	hCoV-19/Japan/DP0287/2020	Homo sapiens	Asia / Japan / unknown	2020-02-16
454	EPI_ISL_416591	hCoV-19/Japan/DP0290/2020	Homo sapiens	Asia / Japan / unknown	2020-02-16
455	EPI_ISL_416592	hCoV-19/Japan/DP0294/2020	Homo sapiens	Asia / Japan / unknown	2020-02-16
456	EPI_ISL_416593	hCoV-19/Japan/DP0311/2020	Homo sapiens	Asia / Japan / unknown	2020-02-16
457	EPI_ISL_416594	hCoV-19/Japan/DP0319/2020	Homo sapiens	Asia / Japan / unknown	2020-02-16
457	EPI_ISL_416596	hCoV-19/Japan/DP0344/2020	Homo sapiens	Asia / Japan / unknown	2020-02-16
458	EPI_ISL_416597	hCoV-19/Japan/DP0346/2020	Homo sapiens	Asia / Japan / unknown	2020-02-16
459	EPI_ISL_416598	hCoV-19/Japan/DP0357/2020	Homo sapiens	Asia / Japan / unknown	2020-02-16
460	EPI_ISL_416599	hCoV-19/Japan/DP0361/2020	Homo sapiens	Asia / Japan / unknown	2020-02-16
461	EPI_ISL_416601	hCoV-19/Japan/DP0457/2020	Homo sapiens	Asia / Japan / unknown	2020-02-16
462	EPI_ISL_416603	hCoV-19/Japan/DP0464/2020	Homo sapiens	Asia / Japan / unknown	2020-02-16
463	EPI_ISL_416607	hCoV-19/Japan/DP0543/2020	Homo sapiens	Asia / Japan / unknown	2020-02-17
464	EPI_ISL_416609	hCoV-19/Japan/DP0568/2020	Homo sapiens	Asia / Japan / unknown	2020-02-17
465	EPI_ISL_416610	hCoV-19/Japan/DP0588/2020	Homo sapiens	Asia / Japan / unknown	2020-02-17
466	EPI_ISL_416612	hCoV-19/Japan/DP0645/2020	Homo sapiens	Asia / Japan / unknown	2020-02-17
467	EPI_ISL_416614	hCoV-19/Japan/DP0687/2020	Homo sapiens	Asia / Japan / unknown	2020-02-17
468	EPI_ISL_416617	hCoV-19/Japan/DP0699/2020	Homo sapiens	Asia / Japan / unknown	2020-02-17
469	EPI_ISL_416620	hCoV-19/Japan/DP0724/2020	Homo sapiens	Asia / Japan / unknown	2020-02-17
470	EPI_ISL_416621	hCoV-19/Japan/DP0743/2020	Homo sapiens	Asia / Japan / unknown	2020-02-17
471	EPI_ISL_416622	hCoV-19/Japan/DP0752/2020	Homo sapiens	Asia / Japan / unknown	2020-02-17
472	EPI_ISL_416624	hCoV-19/Japan/DP0764/2020	Homo sapiens	Asia / Japan / unknown	2020-02-17
473	EPI_ISL_416625	hCoV-19/Japan/DP0765/2020	Homo sapiens	Asia / Japan / unknown	2020-02-17
474	EPI_ISL_416628	hCoV-19/Japan/DP0786/2020	Homo sapiens	Asia / Japan / unknown	2020-02-17
475	EPI_ISL_416631	hCoV-19/Japan/DP0804/2020	Homo sapiens	Asia / Japan / unknown	2020-02-17
476	EPI_ISL_416632	hCoV-19/Japan/DP0827/2020	Homo sapiens	Asia / Japan / unknown	2020-02-17
477	EPI_ISL_416633	hCoV-19/Japan/DP0880/2020	Homo sapiens	Asia / Japan / unknown	2020-02-17
478	EPI_ISL_416635	hCoV-19/USA/WA-UW97/2020	Homo sapiens	North America / USA / Washington	2020-03-12
479	EPI_ISL_416636	hCoV-19/USA/WA-UW98/2020	Homo sapiens	North America / USA / Washington	2020-03-12
480	EPI_ISL_416637	hCoV-19/USA/WA-UW99/2020	Homo sapiens	North America / USA / Washington	2020-03-12
480	EPI_ISL_416659	hCoV-19/USA/WA-UW121/2020	Homo sapiens	North America / USA / Washington	2020-03-11
480	EPI_ISL_416685	hCoV-19/USA/WA-UW147/2020	Homo sapiens	North America / USA / Washington	2020-03-15
481	EPI_ISL_416638	hCoV-19/USA/WA-UW100/2020	Homo sapiens	North America / USA / Washington	2020-03-12
482	EPI_ISL_416641	hCoV-19/USA/WA-UW103/2020	Homo sapiens	North America / USA / Washington	2020-03-11
483	EPI_ISL_416642	hCoV-19/USA/WA-UW104/2020	Homo sapiens	North America / USA / Washington	2020-03-11
484	EPI_ISL_416644	hCoV-19/USA/WA-UW106/2020	Homo sapiens	North America / USA / Washington	2020-03-11
485	EPI_ISL_416646	hCoV-19/USA/WA-UW108/2020	Homo sapiens	North America / USA / Washington	2020-03-11
486	EPI_ISL_416648	hCoV-19/USA/WA-UW110/2020	Homo sapiens	North America / USA / Washington	2020-03-11
487	EPI_ISL_416649	hCoV-19/USA/WA-UW111/2020	Homo sapiens	North America / USA / Washington	2020-03-11
488	EPI_ISL_416650	hCoV-19/USA/WA-UW112/2020	Homo sapiens	North America / USA	2020-03-10
489	EPI_ISL_416651	hCoV-19/USA/WA-UW113/2020	Homo sapiens	North America / USA	2020-03-11
490	EPI_ISL_416652	hCoV-19/USA/WA-UW114/2020	Homo sapiens	North America / USA / Washington	2020-03-11
491	EPI_ISL_416653	hCoV-19/USA/WA-UW115/2020	Homo sapiens	North America / USA / Washington	2020-03-11
492	EPI_ISL_416655	hCoV-19/USA/WA-UW117/2020	Homo sapiens	North America / USA / Washington	2020-03-11
493	EPI_ISL_416656	hCoV-19/USA/WA-UW118/2020	Homo sapiens	North America / USA / Washington	2020-03-11
494	EPI_ISL_416657	hCoV-19/USA/WA-UW119/2020	Homo sapiens	North America / USA / Washington	2020-03-11
495	EPI_ISL_416660	hCoV-19/USA/WA-UW122/2020	Homo sapiens	North America / USA	2020-03-10
496	EPI_ISL_416661	hCoV-19/USA/WA-UW123/2020	Homo sapiens	North America / USA / Washington	2020-03-12
497	EPI_ISL_416662	hCoV-19/USA/WA-UW124/2020	Homo sapiens	North America / USA / Washington	2020-03-12
498	EPI_ISL_416663	hCoV-19/USA/WA-UW125/2020	Homo sapiens	North America / USA / Washington	2020-03-12
499	EPI_ISL_416664	hCoV-19/USA/WA-UW126/2020	Homo sapiens	North America / USA / Washington	2020-03-12
500	EPI_ISL_416665	hCoV-19/USA/WA-UW127/2020	Homo sapiens	North America / USA / Washington	2020-03-12
501	EPI_ISL_416666	hCoV-19/USA/WA-UW128/2020	Homo sapiens	North America / USA / Washington	2020-03-12
502	EPI_ISL_416667	hCoV-19/USA/WA-UW129/2020	Homo sapiens	North America / USA / Washington	2020-03-12
503	EPI_ISL_416668	hCoV-19/USA/WA-UW130/2020	Homo sapiens	North America / USA / Washington	2020-03-11
504	EPI_ISL_416669	hCoV-19/USA/WA-UW131/2020	Homo sapiens	North America / USA / Washington	2020-03-11
505	EPI_ISL_416672	hCoV-19/USA/WA-UW134/2020	Homo sapiens	North America / USA	2020-03-10
506	EPI_ISL_416674	hCoV-19/USA/WA-UW136/2020	Homo sapiens	North America / USA	2020-03-11
507	EPI_ISL_416675	hCoV-19/USA/WA-UW137/2020	Homo sapiens	North America / USA	2020-03-11
508	EPI_ISL_416676	hCoV-19/USA/WA-UW138/2020	Homo sapiens	North America / USA	2020-03-11
509	EPI_ISL_416677	hCoV-19/USA/WA-UW139/2020	Homo sapiens	North America / USA / Washington	2020-03-12
510	EPI_ISL_416678	hCoV-19/USA/WA-UW140/2020	Homo sapiens	North America / USA / Washington	2020-03-11
511	EPI_ISL_416679	hCoV-19/USA/WA-UW141/2020	Homo sapiens	North America / USA / Washington	2020-03-11
512	EPI_ISL_416680	hCoV-19/USA/WA-UW142/2020	Homo sapiens	North America / USA / Washington	2020-03-11
513	EPI_ISL_416683	hCoV-19/USA/WA-UW145/2020	Homo sapiens	North America / USA / Washington	2020-03-15
514	EPI_ISL_416686	hCoV-19/USA/WA-UW148/2020	Homo sapiens	North America / USA / Washington	2020-03-14
515	EPI_ISL_416687	hCoV-19/USA/WA-UW149/2020	Homo sapiens	North America / USA / Washington	2020-03-14
516	EPI_ISL_416688	hCoV-19/USA/WA-UW150/2020	Homo sapiens	North America / USA / Washington	2020-03-14
516	EPI_ISL_416705	hCoV-19/USA/WA-UW167/2020	Homo sapiens	North America / USA / Washington	2020-03-13
517	EPI_ISL_416690	hCoV-19/USA/WA-UW152/2020	Homo sapiens	North America / USA / Washington	2020-03-13
518	EPI_ISL_416691	hCoV-19/USA/WA-UW153/2020	Homo sapiens	North America / USA / Washington	2020-03-13
519	EPI_ISL_416693	hCoV-19/USA/WA-UW155/2020	Homo sapiens	North America / USA / Washington	2020-03-12
520	EPI_ISL_416694	hCoV-19/USA/WA-UW156/2020	Homo sapiens	North America / USA / Washington	2020-03-13
521	EPI_ISL_416696	hCoV-19/USA/WA-UW158/2020	Homo sapiens	North America / USA / Washington	2020-03-13
522	EPI_ISL_416697	hCoV-19/USA/WA-UW159/2020	Homo sapiens	North America / USA / Washington	2020-03-13
523	EPI_ISL_416698	hCoV-19/USA/WA-UW160/2020	Homo sapiens	North America / USA / Washington	2020-03-13
524	EPI_ISL_416700	hCoV-19/USA/WA-UW162/2020	Homo sapiens	North America / USA / Washington	2020-03-13
525	EPI_ISL_416703	hCoV-19/USA/WA-UW165/2020	Homo sapiens	North America / USA / Washington	2020-03-13
526	EPI_ISL_416706	hCoV-19/USA/WA-UW168/2020	Homo sapiens	North America / USA / Washington	2020-03-13
527	EPI_ISL_416707	hCoV-19/USA/WA-UW169/2020	Homo sapiens	North America / USA / Washington	2020-03-14
528	EPI_ISL_416709	hCoV-19/USA/WA-UW171/2020	Homo sapiens	North America / USA / Washington	2020-03-13
529	EPI_ISL_416710	hCoV-19/USA/WA-UW172/2020	Homo sapiens	North America / USA / Washington	2020-03-13
530	EPI_ISL_416711	hCoV-19/USA/WA-UW173/2020	Homo sapiens	North America / USA / Washington	2020-03-15
531	EPI_ISL_416713	hCoV-19/USA/WA-UW175/2020	Homo sapiens	North America / USA / Washington	2020-03-15
532	EPI_ISL_416714	hCoV-19/USA/WA-UW176/2020	Homo sapiens	North America / USA / Washington	2020-03-14
533	EPI_ISL_416715	hCoV-19/USA/WA-UW177/2020	Homo sapiens	North America / USA / Washington	2020-03-15
534	EPI_ISL_416716	hCoV-19/USA/WA-UW178/2020	Homo sapiens	North America / USA / Washington	2020-03-13
535	EPI_ISL_416717	hCoV-19/USA/WA-UW179/2020	Homo sapiens	North America / USA / Washington	2020-03-15
536	EPI_ISL_416718	hCoV-19/USA/WA-UW180/2020	Homo sapiens	North America / USA / Washington	2020-03-14
537	EPI_ISL_416721	hCoV-19/USA/WA-UW183/2020	Homo sapiens	North America / USA / Washington	2020-03-13
538	EPI_ISL_416723	hCoV-19/USA/WA-UW185/2020	Homo sapiens	North America / USA / Washington	2020-03-14
539	EPI_ISL_416724	hCoV-19/USA/WA-UW186/2020	Homo sapiens	North America / USA / Washington	2020-03-13
540	EPI_ISL_416725	hCoV-19/USA/WA-UW187/2020	Homo sapiens	North America / USA / Washington	2020-03-13
541	EPI_ISL_416726	hCoV-19/USA/WA-UW188/2020	Homo sapiens	North America / USA / Washington	2020-03-13
542	EPI_ISL_416727	hCoV-19/USA/WA-UW189/2020	Homo sapiens	North America / USA / Washington	2020-03-13
543	EPI_ISL_416728	hCoV-19/USA/WA-UW190/2020	Homo sapiens	North America / USA / Washington	2020-03-13
544	EPI_ISL_416729	hCoV-19/USA/WA-UW191/2020	Homo sapiens	North America / USA / Washington	2020-03-13
545	EPI_ISL_416730	hCoV-19/England/SHEF-BFCB1/2020	Homo sapiens	Europe / England / South Yorkshire	2020-03-03
546	EPI_ISL_416731	hCoV-19/England/SHEF-BFCC0/2020	Homo sapiens	Europe / England / Northamtonshire	2020-03-03
547	EPI_ISL_416733	hCoV-19/England/SHEF-BFCEE/2020	Homo sapiens	Europe / England / South Yorkshire	2020-03-07
548	EPI_ISL_416740	hCoV-19/England/SHEF-BFD54/2020	Homo sapiens	Europe / England / South Yorkshire	2020-03-03
549	EPI_ISL_416741	hCoV-19/Lithuania/ChVir1632/2020	Homo sapiens	Europe / Lithuania / Vilnius	2020-02
550	EPI_ISL_416744	hCoV-19/Hungary/49/2020	Homo sapiens	Europe / Hungary / Baranya	2020-03-20
551	EPI_ISL_416746	hCoV-19/France/Valence_425/2020	Homo sapiens	Europe / France / ARA	2020-03-03
552	EPI_ISL_416749	hCoV-19/France/Valence_532/2020	Homo sapiens	Europe / France / ARA	2020-03-04
553	EPI_ISL_416751	hCoV-19/France/Clermont-Ferrand_651/2020	Homo sapiens	Europe / France / ARA	2020-03-05
554	EPI_ISL_416829	hCoV-19/Malaysia/MKAK-CL-2020-5045/2020	Homo sapiens	Asia / Malaysia / Selangor	2020-02-20
555	EPI_ISL_416830	hCoV-19/USA/NY-NYUMC2/2020	Homo sapiens	North America / USA / New York City	2020-03-16
556	EPI_ISL_416831	hCoV-19/USA/NY-NYUMC3/2020	Homo sapiens	North America / USA / New York City	2020-03-16
557	EPI_ISL_416866	hCoV-19/Malaysia/MKAK-CL-2020-5047/2020	Homo sapiens	Asia/ Malaysia/Selangor	2020-02-20
558	EPI_ISL_417004	hCoV-19/Belgium/ULG-3000/2020	Homo sapiens	Europe / Belgium / Liège	2020-03-05
559	EPI_ISL_417014	hCoV-19/Belgium/ULG-6216/2020	Homo sapiens	Europe / Belgium / Liège	2020-03-13
560	EPI_ISL_417015	hCoV-19/Belgium/ULG-6457/2020	Homo sapiens	Europe / Belgium / Liège	2020-03-13
561	EPI_ISL_417017	hCoV-19/Belgium/ULG-6638/2020	Homo sapiens	Europe / Belgium / Liège	2020-03-14
562	EPI_ISL_417018	hCoV-19/Belgium/ULG-6670/2020	Homo sapiens	Europe / Belgium / Liège	2020-03-14
563	EPI_ISL_417019	hCoV-19/Belgium/ULG-6754/2020	Homo sapiens	Europe / Belgium / Liège	2020-03-14
564	EPI_ISL_417020	hCoV-19/Belgium/ULG-6939/2020	Homo sapiens	Europe / Belgium / Liège	2020-03-15
565	EPI_ISL_417021	hCoV-19/Belgium/ULG-6942/2020	Homo sapiens	Europe / Belgium / Liège	2020-03-15
565	EPI_ISL_417022	hCoV-19/Belgium/ULG-6948/2020	Homo sapiens	Europe / Belgium / Liège	2020-03-15
565	EPI_ISL_417023	hCoV-19/Belgium/ULG-6950/2020	Homo sapiens	Europe / Belgium / Liège	2020-03-15
566	EPI_ISL_417025	hCoV-19/Belgium/ULG-7019/2020	Homo sapiens	Europe / Belgium / Liège	2020-03-15
567	EPI_ISL_417028	hCoV-19/USA/UT-00020/2020	Homo sapiens	North America / USA / Utah	2020-03-20
568	EPI_ISL_417031	hCoV-19/Australia/QLDID919/2020	Homo sapiens	Oceania / Australia / Queensland / Gold Coast	2020-03-11
569	EPI_ISL_417034	hCoV-19/Brazil/AMBR-02/2020	Homo sapiens	South America / Brazil / Amazonas State / Manaus	2020-03-16
570	EPI_ISL_417064	hCoV-19/Hong Kong/case2_VB20017970/2020	Homo sapiens	Asia / Hong Kong	2020-01-21
571	EPI_ISL_417075	hCoV-19/USA/WA-S22/2020	Homo sapiens	North America / USA / Washington / Snohomish County	2020-03-02
572	EPI_ISL_417082	hCoV-19/USA/WA-S29/2020	Homo sapiens	North America / USA / Washington / Grant County	2020-03-02
573	EPI_ISL_417093	hCoV-19/USA/WA-S40/2020	Homo sapiens	North America / USA / Washington / Snohomish County	2020-02-28
574	EPI_ISL_417096	hCoV-19/USA/WA-S43/2020	Homo sapiens	North America / USA / Washington	2020-02-27
575	EPI_ISL_417117	hCoV-19/USA/WA-S64/2020	Homo sapiens	North America / USA / Washington / King County	2020-03-03
576	EPI_ISL_417121	hCoV-19/USA/WA-S68/2020	Homo sapiens	North America / USA / Washington / King County	2020-03-04
577	EPI_ISL_417123	hCoV-19/USA/WA-S70/2020	Homo sapiens	North America / USA / Washington / King County	2020-03-05
578	EPI_ISL_417142	hCoV-19/USA/WA-S89/2020	Homo sapiens	North America / USA / Washington / Umatilla County	2020-02-29
579	EPI_ISL_417148	hCoV-19/USA/WA-S95/2020	Homo sapiens	North America / USA / Washington / King County	2020-02-28
580	MT226610	SARS-CoV-2/KMS1/Homo sapiens/2020/CHN	Homo sapiens	China	2020-01-20
581	MT020781	nCoV-FIN-29-Jan-2020	Homo sapiens	Finland	2020-01-29
582	MT192773	SARS-CoV-2/nCoV-19-02S/Homo sapiens/2020/VNM	Homo sapiens	Viet Nam: Ho Chi Minh city	2020-01-22
583	MT192772	SARS-CoV-2/nCoV-19-01S/Homo sapiens/2020/VNM	Homo sapiens	Viet Nam: Ho Chi Minh city	2020-01-22
584	MT192765	SARS-CoV-2/PC00101P/Homo sapiens/2020/USA	Homo sapiens	USA: CA, San Diego County	2020-03-11
585	MT188341	USA/MN1-MDH1/2020	Homo sapiens	USA: MN	2020-03-05
586	MT123293	SARS-CoV-2/IQTC03/Homo sapiens/2020/CHN	Homo sapiens	China: Guangzhou	2020-01-29
587	MT123292	SARS-CoV-2/IQTC04/Homo sapiens/2020/CHN	Homo sapiens	China: Guangzhou	2020-01-27
588	MT159716	2019-nCoV/USA-CruiseA-18/2020	Homo sapiens	USA	2020-02-24
589	MT012098	SARS-CoV-2/29/Homo sapiens/2020/IND	Homo sapiens	India: Kerala State	2020-01-27
590	MT126808	SARS-CoV-2/SP02/Homo sapiens/2020/BRA	Homo sapiens	Brazil	2020-02-28
591	MT049951	SARS-CoV-2/Yunnan-01/Homo sapiens/2020/CHN	Homo sapiens	China: Yunnan	2020-01-17
592	MT044258	2019-nCoV/USA-CA6/2020	Homo sapiens	USA: CA	2020-01-27
593	MT039887	2019-nCoV/USA-WI1/2020	Homo sapiens	USA: WI	2020-01-31
	v
