# Supplementary material for: The global population of SARS-CoV-2 is composed of six major subtypes
Source: Sci Rep. 2020 Oct 26;10:18289. doi: 10.1038/s41598-020-74050-8 (PMC7588421; doi:10.1038/s41598-020-74050-8)
Supplement: Supplementary file 20 — Supplementary Table 2. [file 41598_2020_74050_MOESM20_ESM.xlsx]

## Sheet: Genotypes of SARS-CoV-2
GENOME ID	WSP POSITION IN THE CISTRON/GENE
	nsp3	nsp4	nsp6	nsp12	nsp13		nsp14	S	ORF8	N
	#3,037	#8,782	#11,083	#14,408	#17,747	#17,858	#18,060	#23,403	#28,144	#28,881	#28,882	#28,883
hCoV 19 Brazil SPBR 12 2020 EPI ISL 416034	U	C	U	U	C	A	C	G	U	A	A	C
hCoV 19 Switzerland SZ1417 2020 EPI ISL 415702	U	C	U	U	C	A	C	G	U	A	A	C
hCoV 19 Belgium BC 03016 2020 EPI ISL 415157	U	C	G	U	C	A	C	G	U	A	A	C
hCoV 19 Belgium DBA 03032 2020 EPI ISL 416475	U	C	G	U	C	A	C	G	U	A	A	C
hCoV 19 Belgium DBD 03024 2020 EPI ISL 416471	U	C	G	U	C	A	C	G	U	A	A	C
hCoV 19 Belgium GMH 03022 2020 EPI ISL 416468	U	C	G	U	C	A	C	G	U	A	A	C
hCoV 19 Belgium MTR 03021 2020 EPI ISL 416467	U	C	G	U	C	A	C	G	U	A	A	C
hCoV 19 Belgium MTR 03026 2020 EPI ISL 416476	U	C	G	U	C	A	C	G	U	A	A	C
hCoV 19 Belgium QKJ 03015 2020 EPI ISL 415158	U	C	G	U	C	A	C	G	U	A	A	C
hCoV 19 Belgium ULG 3000 2020 EPI ISL 417004	U	C	G	U	C	A	C	G	U	A	A	C
hCoV 19 Belgium ULG 6216 2020 EPI ISL 417014	U	C	G	U	C	A	C	G	U	A	A	C
hCoV 19 Belgium ULG 6457 2020 EPI ISL 417015	U	C	G	U	C	A	C	G	U	A	A	C
hCoV 19 Belgium ULG 6942 2020 EPI ISL 417021	U	C	G	U	C	A	C	G	U	A	A	C
hCoV 19 Belgium UMF 03025 2020 EPI ISL 416472	U	C	G	U	C	A	C	G	U	A	A	C
hCoV 19 Brazil SPBR 03 2020 EPI ISL 414014	U	C	G	U	C	A	C	G	U	A	A	C
hCoV 19 Brazil SPBR 08 2020 EPI ISL 416029	U	C	G	U	C	A	C	G	U	A	A	C
hCoV 19 Brazil SPBR 14 2020 EPI ISL 416036	U	C	G	U	C	A	C	G	U	A	A	C
hCoV 19 Chile Santiago 2 2020 EPI ISL 414580	U	C	G	U	C	A	C	G	U	A	A	C
hCoV 19 Denmark SSI 01 2020 EPI ISL 416142	U	C	G	U	C	A	C	G	U	A	A	C
hCoV 19 Denmark SSI 05 2020 EPI ISL 416140	U	C	G	U	C	A	C	G	U	A	A	C
hCoV 19 England 200990723 2020 EPI ISL 414012	U	C	G	U	C	A	C	G	U	A	A	C
hCoV 19 England SHEF BFCB1 2020 EPI ISL 416730	U	C	G	U	C	A	C	G	U	A	A	C
hCoV 19 Finland FIN 313 2020 EPI ISL 414641	U	C	G	U	C	A	C	G	U	A	A	C
hCoV 19 Finland FIN 508 2020 EPI ISL 414643	U	C	G	U	C	A	C	G	U	A	A	C
hCoV 19 Finland FIN03032020C 2020 EPI ISL 413604	U	C	G	U	C	A	C	G	U	A	A	C
hCoV 19 France Valence 425 2020 EPI ISL 416746	U	C	G	U	C	A	C	G	U	A	A	C
hCoV 19 Hungary 49 2020 EPI ISL 416744	U	C	G	U	C	A	C	G	U	A	A	C
hCoV 19 Mexico CDMX InDRE 01 2020 EPI ISL 412972	U	C	G	U	C	A	C	G	U	A	A	C
hCoV 19 Netherlands NA 11 2020 EPI ISL 415467	U	C	G	U	C	A	C	G	U	A	A	C
hCoV 19 Netherlands NA 12 2020 EPI ISL 415468	U	C	G	U	C	A	C	G	U	A	A	C
hCoV 19 Netherlands NA 15 2020 EPI ISL 415471	U	C	G	U	C	A	C	G	U	A	A	C
hCoV 19 Netherlands NA 19 2020 EPI ISL 415475	U	C	G	U	C	A	C	G	U	A	A	C
hCoV 19 Netherlands NA 2 2020 EPI ISL 415476	U	C	G	U	C	A	C	G	U	A	A	C
hCoV 19 Netherlands NA 25 2020 EPI ISL 415482	U	C	G	U	C	A	C	G	U	A	A	C
hCoV 19 Netherlands NoordBrabant 3 2020 EPI ISL 414429	U	C	G	U	C	A	C	G	U	A	A	C
hCoV 19 Netherlands NoordBrabant 36 2020 EPI ISL 414545	U	C	G	U	C	A	C	G	U	A	A	C
hCoV 19 Netherlands NoordHolland 2 2020 EPI ISL 414549	U	C	G	U	C	A	C	G	U	A	A	C
hCoV 19 Netherlands Nootdorp 1364222 2020 EPI ISL 413579	U	C	G	U	C	A	C	G	U	A	A	C
hCoV 19 Netherlands Rotterdam 1364740 2020 EPI ISL 413584	U	C	G	U	C	A	C	G	U	A	A	C
hCoV 19 Netherlands Utrecht 1 2020 EPI ISL 414435	U	C	G	U	C	A	C	G	U	A	A	C
hCoV 19 Netherlands Utrecht 13 2020 EPI ISL 414552	U	C	G	U	C	A	C	G	U	A	A	C
hCoV 19 Netherlands Utrecht 15 2020 EPI ISL 414554	U	C	G	U	C	A	C	G	U	A	A	C
hCoV 19 Netherlands ZuidHolland 13 2020 EPI ISL 414470	U	C	G	U	C	A	C	G	U	A	A	C
hCoV 19 Netherlands ZuidHolland 20 2020 EPI ISL 414562	U	C	G	U	C	A	C	G	U	A	A	C
hCoV 19 Netherlands ZuidHolland 28 2020 EPI ISL 415532	U	C	G	U	C	A	C	G	U	A	A	C
hCoV 19 New Zealand 20VR0189 2020 EPI ISL 416519	U	C	G	U	C	A	C	G	U	A	A	C
hCoV 19 Peru 010 2020 EPI ISL 415787	U	C	G	U	C	A	C	G	U	A	A	C
hCoV 19 Portugal CV62 2020 EPI ISL 413647	U	C	G	U	C	A	C	G	U	A	A	C
hCoV 19 Switzerland 1000477797 2020 EPI ISL 413023	U	C	G	U	C	A	C	G	U	A	A	C
hCoV 19 Switzerland AG7120 2020 EPI ISL 415457	U	C	G	U	C	A	C	G	U	A	A	C
hCoV 19 Switzerland BE6651 2020 EPI ISL 415456	U	C	G	U	C	A	C	G	U	A	A	C
hCoV 19 Switzerland GE1402 2020 EPI ISL 415700	U	C	G	U	C	A	C	G	U	A	A	C
hCoV 19 Switzerland GE1422 2020 EPI ISL 415454	U	C	G	U	C	A	C	G	U	A	A	C
hCoV 19 Switzerland GE3895 2020 EPI ISL 413997	U	C	G	U	C	A	C	G	U	A	A	C
hCoV 19 Switzerland GE8102 2020 EPI ISL 415458	U	C	G	U	C	A	C	G	U	A	A	C
hCoV 19 Switzerland GR2988 2020 EPI ISL 415698	U	C	G	U	C	A	C	G	U	A	A	C
hCoV 19 Switzerland TI2045 2020 EPI ISL 415703	U	C	G	U	C	A	C	G	U	A	A	C
hCoV 19 Switzerland VD5615 2020 EPI ISL 414023	U	C	G	U	C	A	C	G	U	A	A	C
hCoV 19 USA WA UW138 2020 EPI ISL 416676	U	C	G	U	C	A	C	G	U	A	A	C
hCoV 19 USA WA UW159 2020 EPI ISL 416697	U	C	G	U	C	A	C	G	U	A	A	C
hCoV 19 Netherlands Utrecht 1363628 2020 EPI ISL 413589	U	C	U	U	C	A	C	G	U	G	G	G
hCoV 19 Germany BavPat1 2020 EPI ISL 406862	U	C	G	C	C	A	C	G	U	G	G	G
hCoV 19 Belgium BA 02291 2020 EPI ISL 415159	U	C	G	U	C	A	C	G	U	G	G	G
hCoV 19 Belgium BM 03012 2020 EPI ISL 415154	U	C	G	U	C	A	C	G	U	G	G	G
hCoV 19 Belgium DB 03023 2020 EPI ISL 416470	U	C	G	U	C	A	C	G	U	G	G	G
hCoV 19 Belgium SH 03014 2020 EPI ISL 415156	U	C	G	U	C	A	C	G	U	G	G	G
hCoV 19 Belgium SN 03031 2020 EPI ISL 416469	U	C	G	U	C	A	C	G	U	G	G	G
hCoV 19 Belgium ULG 6670 2020 EPI ISL 417018	U	C	G	U	C	A	C	G	U	G	G	G
hCoV 19 Belgium ULG 6754 2020 EPI ISL 417019	U	C	G	U	C	A	C	G	U	G	G	G
hCoV 19 Belgium ULG 6939 2020 EPI ISL 417020	U	C	G	U	C	A	C	G	U	G	G	G
hCoV 19 Belgium VAG 03013 2020 EPI ISL 415155	U	C	G	U	C	A	C	G	U	G	G	G
hCoV 19 Belgium VLM 03011 2020 EPI ISL 415153	U	C	G	U	C	A	C	G	U	G	G	G
hCoV 19 Brazil SPBR 05 2020 EPI ISL 414016	U	C	G	U	C	A	C	G	U	G	G	G
hCoV 19 Brazil SPBR 06 2020 EPI ISL 414015	U	C	G	U	C	A	C	G	U	G	G	G
hCoV 19 Denmark SSI 02 2020 EPI ISL 416143	U	C	G	U	C	A	C	G	U	G	G	G
hCoV 19 Denmark SSI 03 2020 EPI ISL 416144	U	C	G	U	C	A	C	G	U	G	G	G
hCoV 19 Denmark SSI 04 2020 EPI ISL 416153	U	C	G	U	C	A	C	G	U	G	G	G
hCoV 19 Denmark SSI 09 2020 EPI ISL 416141	U	C	G	U	C	A	C	G	U	G	G	G
hCoV 19 Denmark SSI 101 2020 EPI ISL 415646	U	C	G	U	C	A	C	G	U	G	G	G
hCoV 19 Denmark SSI 104 2020 EPI ISL 415648	U	C	G	U	C	A	C	G	U	G	G	G
hCoV 19 England 200990660 2020 EPI ISL 414523	U	C	G	U	C	A	C	G	U	G	G	G
hCoV 19 England 201040081 2020 EPI ISL 414525	U	C	G	U	C	A	C	G	U	G	G	G
hCoV 19 England SHEF BFCC0 2020 EPI ISL 416731	U	C	G	U	C	A	C	G	U	G	G	G
hCoV 19 Finland FIN 266 2020 EPI ISL 414646	U	C	G	U	C	A	C	G	U	G	G	G
hCoV 19 Finland FIN 455 2020 EPI ISL 414642	U	C	G	U	C	A	C	G	U	G	G	G
hCoV 19 Finland FIN03032020A 2020 EPI ISL 413602	U	C	G	U	C	A	C	G	U	G	G	G
hCoV 19 France B2330 2020 EPI ISL 416502	U	C	G	U	C	A	C	G	U	G	G	G
hCoV 19 France B2336 2020 EPI ISL 416505	U	C	G	U	C	A	C	G	U	G	G	G
hCoV 19 France B2337 2020 EPI ISL 416506	U	C	G	U	C	A	C	G	U	G	G	G
hCoV 19 France B2344 2020 EPI ISL 416509	U	C	G	U	C	A	C	G	U	G	G	G
hCoV 19 France B2346 2020 EPI ISL 416510	U	C	G	U	C	A	C	G	U	G	G	G
hCoV 19 France B2351 2020 EPI ISL 416513	U	C	G	U	C	A	C	G	U	G	G	G
hCoV 19 France BFC2094 2020 EPI ISL 415651	U	C	G	U	C	A	C	G	U	G	G	G
hCoV 19 France BFC2147 2020 EPI ISL 415652	U	C	G	U	C	A	C	G	U	G	G	G
hCoV 19 France Clermont Ferrand 651 2020 EPI ISL 416751	U	C	G	U	C	A	C	G	U	G	G	G
hCoV 19 France GE1973 2020 EPI ISL 414631	U	C	G	U	C	A	C	G	U	G	G	G
hCoV 19 France GE1977 2020 EPI ISL 414632	U	C	G	U	C	A	C	G	U	G	G	G
hCoV 19 France HF1684 2020 EPI ISL 414626	U	C	G	U	C	A	C	G	U	G	G	G
hCoV 19 France HF1795 2020 EPI ISL 414627	U	C	G	U	C	A	C	G	U	G	G	G
hCoV 19 France HF1870 2020 EPI ISL 414629	U	C	G	U	C	A	C	G	U	G	G	G
hCoV 19 France HF1871 2020 EPI ISL 414630	U	C	G	U	C	A	C	G	U	G	G	G
hCoV 19 France HF1988 2020 EPI ISL 414635	U	C	G	U	C	A	C	G	U	G	G	G
hCoV 19 France HF1993 2020 EPI ISL 414637	U	C	G	U	C	A	C	G	U	G	G	G
hCoV 19 France HF1995 2020 EPI ISL 414638	U	C	G	U	C	A	C	G	U	G	G	G
hCoV 19 France HF2039 2020 EPI ISL 415649	U	C	G	U	C	A	C	G	U	G	G	G
hCoV 19 France HF2234 2020 EPI ISL 416495	U	C	G	U	C	A	C	G	U	G	G	G
hCoV 19 France HF2237 2020 EPI ISL 416496	U	C	G	U	C	A	C	G	U	G	G	G
hCoV 19 France HF2239 2020 EPI ISL 416497	U	C	G	U	C	A	C	G	U	G	G	G
hCoV 19 France IDF1980 2020 EPI ISL 414633	U	C	G	U	C	A	C	G	U	G	G	G
hCoV 19 France IDF2256 2020 EPI ISL 416498	U	C	G	U	C	A	C	G	U	G	G	G
hCoV 19 France IDF2278 2020 EPI ISL 416499	U	C	G	U	C	A	C	G	U	G	G	G
hCoV 19 France N1620 2020 EPI ISL 414601	U	C	G	U	C	A	C	G	U	G	G	G
hCoV 19 France N1620 2020 EPI ISL 414624	U	C	G	U	C	A	C	G	U	G	G	G
hCoV 19 France N2223 2020 EPI ISL 416494	U	C	G	U	C	A	C	G	U	G	G	G
hCoV 19 France PL1643 2020 EPI ISL 414625	U	C	G	U	C	A	C	G	U	G	G	G
hCoV 19 France Valence 532 2020 EPI ISL 416749	U	C	G	U	C	A	C	G	U	G	G	G
hCoV 19 Georgia Tb 2020 EPI ISL 416482	U	C	G	U	C	A	C	G	U	G	G	G
hCoV 19 Georgia Tb 273 2020 EPI ISL 416479	U	C	G	U	C	A	C	G	U	G	G	G
hCoV 19 Georgia Tb 477 2020 EPI ISL 415642	U	C	G	U	C	A	C	G	U	G	G	G
hCoV 19 Georgia Tb 673 2020 EPI ISL 416478	U	C	G	U	C	A	C	G	U	G	G	G
hCoV 19 Georgia Tb 712 2020 EPI ISL 416481	U	C	G	U	C	A	C	G	U	G	G	G
hCoV 19 Hungary mbl1 2020 EPI ISL 416426	U	C	G	U	C	A	C	G	U	G	G	G
hCoV 19 Italy CDG1 2020 EPI ISL 412973	U	C	G	U	C	A	C	G	U	G	G	G
hCoV 19 Italy UniSR1 2020 EPI ISL 413489	U	C	G	U	C	A	C	G	U	G	G	G
hCoV 19 Japan SMU 0311S2 2020 EPI ISL 416524	U	C	G	U	C	A	C	G	U	G	G	G
hCoV 19 Japan SMU 0311S3 2020 EPI ISL 416525	U	C	G	U	C	A	C	G	U	G	G	G
hCoV 19 Lithuania ChVir1632 2020 EPI ISL 416741	U	C	G	U	C	A	C	G	U	G	G	G
hCoV 19 Luxembourg Lux1 2020 EPI ISL 413593	U	C	G	U	C	A	C	G	U	G	G	G
hCoV 19 Netherlands Blaricum 1364780 2020 EPI ISL 413566	U	C	G	U	C	A	C	G	U	G	G	G
hCoV 19 Netherlands Flevoland 1 2020 EPI ISL 415460	U	C	G	U	C	A	C	G	U	G	G	G
hCoV 19 Netherlands Gelderland 2 2020 EPI ISL 415462	U	C	G	U	C	A	C	G	U	G	G	G
hCoV 19 Netherlands Haarlem 1363688 2020 EPI ISL 413572	U	C	G	U	C	A	C	G	U	G	G	G
hCoV 19 Netherlands NA 16 2020 EPI ISL 415472	U	C	G	U	C	A	C	G	U	G	G	G
hCoV 19 Netherlands NA 17 2020 EPI ISL 415473	U	C	G	U	C	A	C	G	U	G	G	G
hCoV 19 Netherlands NA 24 2020 EPI ISL 415481	U	C	G	U	C	A	C	G	U	G	G	G
hCoV 19 Netherlands NA 28 2020 EPI ISL 415485	U	C	G	U	C	A	C	G	U	G	G	G
hCoV 19 Netherlands NA 30 2020 EPI ISL 415487	U	C	G	U	C	A	C	G	U	G	G	G
hCoV 19 Netherlands NA 31 2020 EPI ISL 415488	U	C	G	U	C	A	C	G	U	G	G	G
hCoV 19 Netherlands NoordBrabant 1 2020 EPI ISL 414428	U	C	G	U	C	A	C	G	U	G	G	G
hCoV 19 Netherlands NoordBrabant 17 2020 EPI ISL 414457	U	C	G	U	C	A	C	G	U	G	G	G
hCoV 19 Netherlands NoordHolland 3 2020 EPI ISL 415525	U	C	G	U	C	A	C	G	U	G	G	G
hCoV 19 Netherlands ZuidHolland 17 2020 EPI ISL 414559	U	C	G	U	C	A	C	G	U	G	G	G
hCoV 19 Netherlands ZuidHolland 31 2020 EPI ISL 415535	U	C	G	U	C	A	C	G	U	G	G	G
hCoV 19 Netherlands ZuidHolland 9 2020 EPI ISL 414445	U	C	G	U	C	A	C	G	U	G	G	G
hCoV 19 Portugal CV63 2020 EPI ISL 413648	U	C	G	U	C	A	C	G	U	G	G	G
hCoV 19 Saudi Arabia SCDC 3321 2020 EPI ISL 416521	U	C	G	U	C	A	C	G	U	G	G	G
hCoV 19 Scotland CVR05 2020 EPI ISL 414027	U	C	G	U	C	A	C	G	U	G	G	G
hCoV 19 Scotland EDB003 2020 EPI ISL 415640	U	C	G	U	C	A	C	G	U	G	G	G
hCoV 19 Scotland EDB004 2020 EPI ISL 415629	U	C	G	U	C	A	C	G	U	G	G	G
hCoV 19 Switzerland AG0361 2020 EPI ISL 413999	U	C	G	U	C	A	C	G	U	G	G	G
hCoV 19 Switzerland BE2536 2020 EPI ISL 415704	U	C	G	U	C	A	C	G	U	G	G	G
hCoV 19 Switzerland GE3121 2020 EPI ISL 414019	U	C	G	U	C	A	C	G	U	G	G	G
hCoV 19 Switzerland GE4984 2020 EPI ISL 415708	U	C	G	U	C	A	C	G	U	G	G	G
hCoV 19 Switzerland TI9486 2020 EPI ISL 413996	U	C	G	U	C	A	C	G	U	G	G	G
hCoV 19 USA CA MG0987 2020 EPI ISL 416457	U	C	G	U	C	A	C	G	U	G	G	G
hCoV 19 USA CA PC101P 2020 EPI ISL 414648	U	C	G	U	C	A	C	G	U	G	G	G
hCoV 19 USA NY NYUMC2 2020 EPI ISL 416830	U	C	G	U	C	A	C	G	U	G	G	G
hCoV 19 USA NY NYUMC3 2020 EPI ISL 416831	U	C	G	U	C	A	C	G	U	G	G	G
hCoV 19 USA UPHL 05 2020 EPI ISL 415543	U	C	G	U	C	A	C	G	U	G	G	G
hCoV 19 USA WA UW104 2020 EPI ISL 416642	U	C	G	U	C	A	C	G	U	G	G	G
hCoV 19 USA WA UW110 2020 EPI ISL 416648	U	C	G	U	C	A	C	G	U	G	G	G
hCoV 19 USA WA UW115 2020 EPI ISL 416653	U	C	G	U	C	A	C	G	U	G	G	G
hCoV 19 USA WA UW117 2020 EPI ISL 416655	U	C	G	U	C	A	C	G	U	G	G	G
hCoV 19 USA WA UW122 2020 EPI ISL 416660	U	C	G	U	C	A	C	G	U	G	G	G
hCoV 19 USA WA UW123 2020 EPI ISL 416661	U	C	G	U	C	A	C	G	U	G	G	G
hCoV 19 USA WA UW134 2020 EPI ISL 416672	U	C	G	U	C	A	C	G	U	G	G	G
hCoV 19 USA WA UW136 2020 EPI ISL 416674	U	C	G	U	C	A	C	G	U	G	G	G
hCoV 19 USA WA UW140 2020 EPI ISL 416678	U	C	G	U	C	A	C	G	U	G	G	G
hCoV 19 USA WA UW153 2020 EPI ISL 416691	U	C	G	U	C	A	C	G	U	G	G	G
hCoV 19 USA WA UW155 2020 EPI ISL 416693	U	C	G	U	C	A	C	G	U	G	G	G
hCoV 19 USA WA UW160 2020 EPI ISL 416698	U	C	G	U	C	A	C	G	U	G	G	G
hCoV 19 USA WA UW169 2020 EPI ISL 416707	U	C	G	U	C	A	C	G	U	G	G	G
hCoV 19 USA WA UW178 2020 EPI ISL 416716	U	C	G	U	C	A	C	G	U	G	G	G
hCoV 19 USA WA UW186 2020 EPI ISL 416724	U	C	G	U	C	A	C	G	U	G	G	G
hCoV 19 USA WA UW187 2020 EPI ISL 416725	U	C	G	U	C	A	C	G	U	G	G	G
hCoV 19 USA WA UW191 2020 EPI ISL 416729	U	C	G	U	C	A	C	G	U	G	G	G
hCoV 19 USA WA UW60 2020 EPI ISL 415625	U	C	G	U	C	A	C	G	U	G	G	G
hCoV 19 USA WA UW69 2020 EPI ISL 415597	U	C	G	U	C	A	C	G	U	G	G	G
hCoV 19 USA WA UW73 2020 EPI ISL 415601	U	C	G	U	C	A	C	G	U	G	G	G
hCoV 19 USA WA UW78 2020 EPI ISL 416434	U	C	G	U	C	A	C	G	U	G	G	G
hCoV 19 USA WA UW82 2020 EPI ISL 416438	U	C	G	U	C	A	C	G	U	G	G	G
hCoV 19 USA WA UW96 2020 EPI ISL 416452	U	C	G	U	C	A	C	G	U	G	G	G
hCoV 19 Wales PHW1 2020 EPI ISL 413555	U	C	G	U	C	A	C	G	U	G	G	G
MT192765.1 Severe acute respiratory syndrome coronavirus 2	U	C	G	U	C	A	C	G	U	G	G	G
hCoV 19 Australia QLDID919 2020 EPI ISL 417031	C	U	G	C	U	G	U	A	C	G	G	G
hCoV 19 USA CA CDPH UC9 2020 EPI ISL 413928	C	U	G	C	U	G	U	A	C	G	G	G
hCoV 19 USA MN3 MDH3 2020 EPI ISL 414590	C	U	G	C	U	G	U	A	C	G	G	G
hCoV 19 USA UC CDPH UC11 2020 EPI ISL 413931	C	U	G	C	U	G	U	A	C	G	G	G
hCoV 19 USA UT 00020 2020 EPI ISL 417028	C	U	G	C	U	G	U	A	C	G	G	G
hCoV 19 USA WA S11 2020 EPI ISL 416466	C	U	G	C	U	G	U	A	C	G	G	G
hCoV 19 USA WA S2 2020 EPI ISL 413456	C	U	G	C	U	G	U	A	C	G	G	G
hCoV 19 USA WA S22 2020 EPI ISL 417075	C	U	G	C	U	G	U	A	C	G	G	G
hCoV 19 USA WA S29 2020 EPI ISL 417082	C	U	G	C	U	G	U	A	C	G	G	G
hCoV 19 USA WA S40 2020 EPI ISL 417093	C	U	G	C	U	G	U	A	C	G	G	G
hCoV 19 USA WA S43 2020 EPI ISL 417096	C	U	G	C	U	G	U	A	C	G	G	G
hCoV 19 USA WA S64 2020 EPI ISL 417117	C	U	G	C	U	G	U	A	C	G	G	G
hCoV 19 USA WA S68 2020 EPI ISL 417121	C	U	G	C	U	G	U	A	C	G	G	G
hCoV 19 USA WA S70 2020 EPI ISL 417123	C	U	G	C	U	G	U	A	C	G	G	G
hCoV 19 USA WA S89 2020 EPI ISL 417142	C	U	G	C	U	G	U	A	C	G	G	G
hCoV 19 USA WA S95 2020 EPI ISL 417148	C	U	G	C	U	G	U	A	C	G	G	G
hCoV 19 USA WA UW100 2020 EPI ISL 416638	C	U	G	C	U	G	U	A	C	G	G	G
hCoV 19 USA WA UW103 2020 EPI ISL 416641	C	U	G	C	U	G	U	A	C	G	G	G
hCoV 19 USA WA UW106 2020 EPI ISL 416644	C	U	G	C	U	G	U	A	C	G	G	G
hCoV 19 USA WA UW111 2020 EPI ISL 416649	C	U	G	C	U	G	U	A	C	G	G	G
hCoV 19 USA WA UW112 2020 EPI ISL 416650	C	U	G	C	U	G	U	A	C	G	G	G
hCoV 19 USA WA UW113 2020 EPI ISL 416651	C	U	G	C	U	G	U	A	C	G	G	G
hCoV 19 USA WA UW114 2020 EPI ISL 416652	C	U	G	C	U	G	U	A	C	G	G	G
hCoV 19 USA WA UW118 2020 EPI ISL 416656	C	U	G	C	U	G	U	A	C	G	G	G
hCoV 19 USA WA UW119 2020 EPI ISL 416657	C	U	G	C	U	G	U	A	C	G	G	G
hCoV 19 USA WA UW124 2020 EPI ISL 416662	C	U	G	C	U	G	U	A	C	G	G	G
hCoV 19 USA WA UW125 2020 EPI ISL 416663	C	U	G	C	U	G	U	A	C	G	G	G
hCoV 19 USA WA UW126 2020 EPI ISL 416664	C	U	G	C	U	G	U	A	C	G	G	G
hCoV 19 USA WA UW127 2020 EPI ISL 416665	C	U	G	C	U	G	U	A	C	G	G	G
hCoV 19 USA WA UW128 2020 EPI ISL 416666	C	U	G	C	U	G	U	A	C	G	G	G
hCoV 19 USA WA UW129 2020 EPI ISL 416667	C	U	G	C	U	G	U	A	C	G	G	G
hCoV 19 USA WA UW130 2020 EPI ISL 416668	C	U	G	C	U	G	U	A	C	G	G	G
hCoV 19 USA WA UW131 2020 EPI ISL 416669	C	U	G	C	U	G	U	A	C	G	G	G
hCoV 19 USA WA UW139 2020 EPI ISL 416677	C	U	G	C	U	G	U	A	C	G	G	G
hCoV 19 USA WA UW141 2020 EPI ISL 416679	C	U	G	C	U	G	U	A	C	G	G	G
hCoV 19 USA WA UW142 2020 EPI ISL 416680	C	U	G	C	U	G	U	A	C	G	G	G
hCoV 19 USA WA UW145 2020 EPI ISL 416683	C	U	G	C	U	G	U	A	C	G	G	G
hCoV 19 USA WA UW148 2020 EPI ISL 416686	C	U	G	C	U	G	U	A	C	G	G	G
hCoV 19 USA WA UW149 2020 EPI ISL 416687	C	U	G	C	U	G	U	A	C	G	G	G
hCoV 19 USA WA UW15 2020 EPI ISL 414363	C	U	G	C	U	G	U	A	C	G	G	G
hCoV 19 USA WA UW150 2020 EPI ISL 416688	C	U	G	C	U	G	U	A	C	G	G	G
hCoV 19 USA WA UW152 2020 EPI ISL 416690	C	U	G	C	U	G	U	A	C	G	G	G
hCoV 19 USA WA UW156 2020 EPI ISL 416694	C	U	G	C	U	G	U	A	C	G	G	G
hCoV 19 USA WA UW162 2020 EPI ISL 416700	C	U	G	C	U	G	U	A	C	G	G	G
hCoV 19 USA WA UW165 2020 EPI ISL 416703	C	U	G	C	U	G	U	A	C	G	G	G
hCoV 19 USA WA UW171 2020 EPI ISL 416709	C	U	G	C	U	G	U	A	C	G	G	G
hCoV 19 USA WA UW172 2020 EPI ISL 416710	C	U	G	C	U	G	U	A	C	G	G	G
hCoV 19 USA WA UW173 2020 EPI ISL 416711	C	U	G	C	U	G	U	A	C	G	G	G
hCoV 19 USA WA UW175 2020 EPI ISL 416713	C	U	G	C	U	G	U	A	C	G	G	G
hCoV 19 USA WA UW176 2020 EPI ISL 416714	C	U	G	C	U	G	U	A	C	G	G	G
hCoV 19 USA WA UW177 2020 EPI ISL 416715	C	U	G	C	U	G	U	A	C	G	G	G
hCoV 19 USA WA UW179 2020 EPI ISL 416717	C	U	G	C	U	G	U	A	C	G	G	G
hCoV 19 USA WA UW180 2020 EPI ISL 416718	C	U	G	C	U	G	U	A	C	G	G	G
hCoV 19 USA WA UW183 2020 EPI ISL 416721	C	U	G	C	U	G	U	A	C	G	G	G
hCoV 19 USA WA UW188 2020 EPI ISL 416726	C	U	G	C	U	G	U	A	C	G	G	G
hCoV 19 USA WA UW189 2020 EPI ISL 416727	C	U	G	C	U	G	U	A	C	G	G	G
hCoV 19 USA WA UW190 2020 EPI ISL 416728	C	U	G	C	U	G	U	A	C	G	G	G
hCoV 19 USA WA UW20 2020 EPI ISL 414368	C	U	G	C	U	G	U	A	C	G	G	G
hCoV 19 USA WA UW23 2020 EPI ISL 414592	C	U	G	C	U	G	U	A	C	G	G	G
hCoV 19 USA WA UW26 2020 EPI ISL 414595	C	U	G	C	U	G	U	A	C	G	G	G
hCoV 19 USA WA UW31 2020 EPI ISL 414618	C	U	G	C	U	G	U	A	C	G	G	G
hCoV 19 USA WA UW41 2020 EPI ISL 415606	C	U	G	C	U	G	U	A	C	G	G	G
hCoV 19 USA WA UW43 2020 EPI ISL 415608	C	U	G	C	U	G	U	A	C	G	G	G
hCoV 19 USA WA UW44 2020 EPI ISL 415609	C	U	G	C	U	G	U	A	C	G	G	G
hCoV 19 USA WA UW46 2020 EPI ISL 415611	C	U	G	C	U	G	U	A	C	G	G	G
hCoV 19 USA WA UW50 2020 EPI ISL 415615	C	U	G	C	U	G	U	A	C	G	G	G
hCoV 19 USA WA UW52 2020 EPI ISL 415617	C	U	G	C	U	G	U	A	C	G	G	G
hCoV 19 USA WA UW54 2020 EPI ISL 415619	C	U	G	C	U	G	U	A	C	G	G	G
hCoV 19 USA WA UW55 2020 EPI ISL 415620	C	U	G	C	U	G	U	A	C	G	G	G
hCoV 19 USA WA UW56 2020 EPI ISL 415621	C	U	G	C	U	G	U	A	C	G	G	G
hCoV 19 USA WA UW57 2020 EPI ISL 415622	C	U	G	C	U	G	U	A	C	G	G	G
hCoV 19 USA WA UW59 2020 EPI ISL 415624	C	U	G	C	U	G	U	A	C	G	G	G
hCoV 19 USA WA UW62 2020 EPI ISL 415627	C	U	G	C	U	G	U	A	C	G	G	G
hCoV 19 USA WA UW63 2020 EPI ISL 415591	C	U	G	C	U	G	U	A	C	G	G	G
hCoV 19 USA WA UW66 2020 EPI ISL 415594	C	U	G	C	U	G	U	A	C	G	G	G
hCoV 19 USA WA UW67 2020 EPI ISL 415595	C	U	G	C	U	G	U	A	C	G	G	G
hCoV 19 USA WA UW68 2020 EPI ISL 415596	C	U	G	C	U	G	U	A	C	G	G	G
hCoV 19 USA WA UW70 2020 EPI ISL 415598	C	U	G	C	U	G	U	A	C	G	G	G
hCoV 19 USA WA UW74 2020 EPI ISL 415602	C	U	G	C	U	G	U	A	C	G	G	G
hCoV 19 USA WA UW75 2020 EPI ISL 415603	C	U	G	C	U	G	U	A	C	G	G	G
hCoV 19 USA WA UW76 2020 EPI ISL 415604	C	U	G	C	U	G	U	A	C	G	G	G
hCoV 19 USA WA UW77 2020 EPI ISL 416433	C	U	G	C	U	G	U	A	C	G	G	G
hCoV 19 USA WA UW79 2020 EPI ISL 416435	C	U	G	C	U	G	U	A	C	G	G	G
hCoV 19 USA WA UW80 2020 EPI ISL 416436	C	U	G	C	U	G	U	A	C	G	G	G
hCoV 19 USA WA UW83 2020 EPI ISL 416439	C	U	G	C	U	G	U	A	C	G	G	G
hCoV 19 USA WA UW85 2020 EPI ISL 416441	C	U	G	C	U	G	U	A	C	G	G	G
hCoV 19 USA WA UW86 2020 EPI ISL 416442	C	U	G	C	U	G	U	A	C	G	G	G
hCoV 19 USA WA UW87 2020 EPI ISL 416443	C	U	G	C	U	G	U	A	C	G	G	G
hCoV 19 USA WA UW88 2020 EPI ISL 416444	C	U	G	C	U	G	U	A	C	G	G	G
hCoV 19 USA WA UW89 2020 EPI ISL 416445	C	U	G	C	U	G	U	A	C	G	G	G
hCoV 19 USA WA UW91 2020 EPI ISL 416447	C	U	G	C	U	G	U	A	C	G	G	G
hCoV 19 USA WA UW92 2020 EPI ISL 416448	C	U	G	C	U	G	U	A	C	G	G	G
hCoV 19 USA WA UW95 2020 EPI ISL 416451	C	U	G	C	U	G	U	A	C	G	G	G
hCoV 19 USA WA UW97 2020 EPI ISL 416635	C	U	G	C	U	G	U	A	C	G	G	G
hCoV 19 USA WA UW98 2020 EPI ISL 416636	C	U	G	C	U	G	U	A	C	G	G	G
hCoV 19 USA WA UW99 2020 EPI ISL 416637	C	U	G	C	U	G	U	A	C	G	G	G
hCoV 19 USA WA12 UW8 2020 EPI ISL 413563	C	U	G	C	U	G	U	A	C	G	G	G
hCoV 19 USA WA2 2020 EPI ISL 412970	C	U	G	C	U	G	U	A	C	G	G	G
hCoV 19 USA WA4 UW2 2020 EPI ISL 413455	C	U	G	C	U	G	U	A	C	G	G	G
hCoV 19 USA WA7 UW4 2020 EPI ISL 413458	C	U	G	C	U	G	U	A	C	G	G	G
MT188341.1 Severe acute respiratory syndrome coronavirus 2	C	U	G	C	U	G	U	A	C	G	G	G
hCoV 19 Australia NSW03 2020 EPI ISL 408977	C	C	G	C	C	A	C	A	U	G	G	G
hCoV 19 Australia VIC01 2020 EPI ISL 406844	C	C	G	C	C	A	C	A	U	G	G	G
hCoV 19 Australia VIC03 2020 EPI ISL 416411	C	C	G	C	C	A	C	A	U	G	G	G
hCoV 19 Belgium ULG 7019 2020 EPI ISL 417025	C	C	G	C	C	A	C	A	U	G	G	G
hCoV 19 Brazil SPBR 10 2020 EPI ISL 416032	C	C	G	C	C	A	C	A	U	G	G	G
hCoV 19 Brazil SPBR 11 2020 EPI ISL 416033	C	C	G	C	C	A	C	A	U	G	G	G
hCoV 19 Cambodia 0012 2020 EPI ISL 411902	C	C	G	C	C	A	C	A	U	G	G	G
hCoV 19 Canada BC 40860 2020 EPI ISL 415583	C	C	G	C	C	A	C	A	U	G	G	G
hCoV 19 China IQTC01 2020 EPI ISL 412966	C	C	G	C	C	A	C	A	U	G	G	G
hCoV 19 China IQTC02 2020 EPI ISL 412967	C	C	G	C	C	A	C	A	U	G	G	G
hCoV 19 China WF0002 2020 EPI ISL 413692	C	C	G	C	C	A	C	A	U	G	G	G
hCoV 19 China WF0003 2020 EPI ISL 413693	C	C	G	C	C	A	C	A	U	G	G	G
hCoV 19 China WH 09 2020 EPI ISL 411957	C	C	G	C	C	A	C	A	U	G	G	G
hCoV 19 England SHEF BFD54 2020 EPI ISL 416740	C	C	G	C	C	A	C	A	U	G	G	G
hCoV 19 Foshan 20SF207 2020 EPI ISL 406534	C	C	G	C	C	A	C	A	U	G	G	G
hCoV 19 Foshan 20SF210 2020 EPI ISL 406535	C	C	G	C	C	A	C	A	U	G	G	G
hCoV 19 Foshan 20SF211 2020 EPI ISL 406536	C	C	G	C	C	A	C	A	U	G	G	G
hCoV 19 France IDF0372 2020 EPI ISL 406596	C	C	G	C	C	A	C	A	U	G	G	G
hCoV 19 France IDF0372 isl 2020 EPI ISL 410720	C	C	G	C	C	A	C	A	U	G	G	G
hCoV 19 France IDF0373 2020 EPI ISL 406597	C	C	G	C	C	A	C	A	U	G	G	G
hCoV 19 France IDF0626 2020 EPI ISL 408431	C	C	G	C	C	A	C	A	U	G	G	G
hCoV 19 Fujian 13 2020 EPI ISL 411066	C	C	G	C	C	A	C	A	U	G	G	G
hCoV 19 Germany NRW 09 2020 EPI ISL 414509	C	C	G	C	C	A	C	A	U	G	G	G
hCoV 19 Guangdong 2020XN4448 P0002 2020 EPI ISL 413857	C	C	G	C	C	A	C	A	U	G	G	G
hCoV 19 Guangdong 20SF014 2020 EPI ISL 403934	C	C	G	C	C	A	C	A	U	G	G	G
hCoV 19 Guangdong 20SF028 2020 EPI ISL 403936	C	C	G	C	C	A	C	A	U	G	G	G
hCoV 19 Guangdong 20SF174 2020 EPI ISL 406531	C	C	G	C	C	A	C	A	U	G	G	G
hCoV 19 Guangdong 20SF201 2020 EPI ISL 406538	C	C	G	C	C	A	C	A	U	G	G	G
hCoV 19 Guangdong GD2020080 P0010 2020 EPI ISL 413861	C	C	G	C	C	A	C	A	U	G	G	G
hCoV 19 Guangdong GD2020087 P0008 2020 EPI ISL 413863	C	C	G	C	C	A	C	A	U	G	G	G
hCoV 19 Guangzhou 20SF206 2020 EPI ISL 406533	C	C	G	C	C	A	C	A	U	G	G	G
hCoV 19 Guangzhou GZMU0014 2020 EPI ISL 414692	C	C	G	C	C	A	C	A	U	G	G	G
hCoV 19 Hangzhou HZ 1 2020 EPI ISL 406970	C	C	G	C	C	A	C	A	U	G	G	G
hCoV 19 Hangzhou HZCDC0001 2020 EPI ISL 407313	C	C	G	C	C	A	C	A	U	G	G	G
hCoV 19 Hangzhou ZJU 03 2020 EPI ISL 416044	C	C	G	C	C	A	C	A	U	G	G	G
hCoV 19 Hangzhou ZJU 06 2020 EPI ISL 416047	C	C	G	C	C	A	C	A	U	G	G	G
hCoV 19 Hangzhou ZJU 07 2020 EPI ISL 416425	C	C	G	C	C	A	C	A	U	G	G	G
hCoV 19 Hangzhou ZJU 09 2020 EPI ISL 416474	C	C	G	C	C	A	C	A	U	G	G	G
hCoV 19 Hong Kong case2 VB20017970 2020 EPI ISL 417064	C	C	G	C	C	A	C	A	U	G	G	G
hCoV 19 Hong Kong VB20024950 2020 EPI ISL 412029	C	C	G	C	C	A	C	A	U	G	G	G
hCoV 19 Ireland COR 20134 2020 EPI ISL 414487	C	C	G	C	C	A	C	A	U	G	G	G
hCoV 19 Japan KY V 029 2020 EPI ISL 408669	C	C	G	C	C	A	C	A	U	G	G	G
hCoV 19 Japan TKYE6182 2020 EPI ISL 414511	C	C	G	C	C	A	C	A	U	G	G	G
hCoV 19 Jiangsu IVDC JS 001 2020 EPI ISL 408488	C	C	G	C	C	A	C	A	U	G	G	G
hCoV 19 Jiangsu JS01 2020 EPI ISL 411950	C	C	G	C	C	A	C	A	U	G	G	G
hCoV 19 Jiangsu JS02 2020 EPI ISL 411952	C	C	G	C	C	A	C	A	U	G	G	G
hCoV 19 Jiangxi IVDC JX 002 2020 EPI ISL 408486	C	C	G	C	C	A	C	A	U	G	G	G
hCoV 19 Jingzhou HBCDC HB 01 2020 EPI ISL 412459	C	C	G	C	C	A	C	A	U	G	G	G
hCoV 19 Malaysia MKAK CL 2020 5045 2020 EPI ISL 416829	C	C	G	C	C	A	C	A	U	G	G	G
hCoV 19 Malaysia MKAK CL 2020 5047 2020 EPI ISL 416866	C	C	G	C	C	A	C	A	U	G	G	G
hCoV 19 Nepal 61 2020 EPI ISL 410301	C	C	G	C	C	A	C	A	U	G	G	G
hCoV 19 Netherlands Limburg 7 2020 EPI ISL 415464	C	C	G	C	C	A	C	A	U	G	G	G
hCoV 19 Netherlands NA 6 2020 EPI ISL 415495	C	C	G	C	C	A	C	A	U	G	G	G
hCoV 19 Netherlands ZuidHolland 27 2020 EPI ISL 415531	C	C	G	C	C	A	C	A	U	G	G	G
hCoV 19 Nonthaburi 61 2020 EPI ISL 403962	C	C	G	C	C	A	C	A	U	G	G	G
hCoV 19 Poland PL P1 2020 EPI ISL 416488	C	C	G	C	C	A	C	A	U	G	G	G
hCoV 19 Shanghai SH0007 2020 EPI ISL 416320	C	C	G	C	C	A	C	A	U	G	G	G
hCoV 19 Shanghai SH0008 2020 EPI ISL 416321	C	C	G	C	C	A	C	A	U	G	G	G
hCoV 19 Shanghai SH0012 2020 EPI ISL 416325	C	C	G	C	C	A	C	A	U	G	G	G
hCoV 19 Shanghai SH0027 2020 EPI ISL 416336	C	C	G	C	C	A	C	A	U	G	G	G
hCoV 19 Shanghai SH0044 2020 EPI ISL 416353	C	C	G	C	C	A	C	A	U	G	G	G
hCoV 19 Shanghai SH0053 2020 EPI ISL 416361	C	C	G	C	C	A	C	A	U	G	G	G
hCoV 19 Shanghai SH0054 2020 EPI ISL 416362	C	C	G	C	C	A	C	A	U	G	G	G
hCoV 19 Shanghai SH0055 2020 EPI ISL 416363	C	C	G	C	C	A	C	A	U	G	G	G
hCoV 19 Shanghai SH0060 2020 EPI ISL 416367	C	C	G	C	C	A	C	A	U	G	G	G
hCoV 19 Shanghai SH0073 2020 EPI ISL 416376	C	C	G	C	C	A	C	A	U	G	G	G
hCoV 19 Shanghai SH0094 2020 EPI ISL 416390	C	C	G	C	C	A	C	A	U	G	G	G
hCoV 19 Shanghai SH01 2020 EPI ISL 414510	C	C	G	C	C	A	C	A	U	G	G	G
hCoV 19 Shanghai SH0107 2020 EPI ISL 416397	C	C	G	C	C	A	C	A	U	G	G	G
hCoV 19 Shanghai SH0109 2020 EPI ISL 416398	C	C	G	C	C	A	C	A	U	G	G	G
hCoV 19 Shanghai SH0110 2020 EPI ISL 416399	C	C	G	C	C	A	C	A	U	G	G	G
hCoV 19 Shanghai SH0114 2020 EPI ISL 416401	C	C	G	C	C	A	C	A	U	G	G	G
hCoV 19 Shanghai SH0121 2020 EPI ISL 416405	C	C	G	C	C	A	C	A	U	G	G	G
hCoV 19 Shenzhen SZTH 003 2020 EPI ISL 406594	C	C	G	C	C	A	C	A	U	G	G	G
hCoV 19 Shenzhen SZTH 004 2020 EPI ISL 406595	C	C	G	C	C	A	C	A	U	G	G	G
hCoV 19 Singapore 1 2020 EPI ISL 406973	C	C	G	C	C	A	C	A	U	G	G	G
hCoV 19 Singapore 11 2020 EPI ISL 410719	C	C	G	C	C	A	C	A	U	G	G	G
hCoV 19 Singapore 2 2020 EPI ISL 407987	C	C	G	C	C	A	C	A	U	G	G	G
hCoV 19 Singapore 5 2020 EPI ISL 410536	C	C	G	C	C	A	C	A	U	G	G	G
hCoV 19 Singapore 7 2020 EPI ISL 410713	C	C	G	C	C	A	C	A	U	G	G	G
hCoV 19 Singapore 9 2020 EPI ISL 410715	C	C	G	C	C	A	C	A	U	G	G	G
hCoV 19 South Korea KUMC02 2020 EPI ISL 413018	C	C	G	C	C	A	C	A	U	G	G	G
hCoV 19 South Korea SNU01 2020 EPI ISL 411929	C	C	G	C	C	A	C	A	U	G	G	G
hCoV 19 Sweden 01 2020 EPI ISL 411951	C	C	G	C	C	A	C	A	U	G	G	G
hCoV 19 Taiwan 2 2020 EPI ISL 406031	C	C	G	C	C	A	C	A	U	G	G	G
hCoV 19 Taiwan NTU02 2020 EPI ISL 410218	C	C	G	C	C	A	C	A	U	G	G	G
hCoV 19 USA CA CDPH UC2 2020 EPI ISL 413558	C	C	G	C	C	A	C	A	U	G	G	G
hCoV 19 USA CA CDPH UC3 2020 EPI ISL 413559	C	C	G	C	C	A	C	A	U	G	G	G
hCoV 19 USA CA2 2020 EPI ISL 406036	C	C	G	C	C	A	C	A	U	G	G	G
hCoV 19 USA CA3 2020 EPI ISL 408008	C	C	G	C	C	A	C	A	U	G	G	G
hCoV 19 USA CA5 2020 EPI ISL 408010	C	C	G	C	C	A	C	A	U	G	G	G
hCoV 19 USA CA8 2020 EPI ISL 411955	C	C	G	C	C	A	C	A	U	G	G	G
hCoV 19 USA CA9 2020 EPI ISL 412862	C	C	G	C	C	A	C	A	U	G	G	G
hCoV 19 USA CruiseA 1 2020 EPI ISL 413606	C	C	G	C	C	A	C	A	U	G	G	G
hCoV 19 USA CruiseA 10 2020 EPI ISL 413615	C	C	G	C	C	A	C	A	U	G	G	G
hCoV 19 USA CruiseA 11 2020 EPI ISL 413616	C	C	G	C	C	A	C	A	U	G	G	G
hCoV 19 USA CruiseA 12 2020 EPI ISL 413617	C	C	G	C	C	A	C	A	U	G	G	G
hCoV 19 USA CruiseA 14 2020 EPI ISL 413619	C	C	G	C	C	A	C	A	U	G	G	G
hCoV 19 USA CruiseA 17 2020 EPI ISL 413622	C	C	G	C	C	A	C	A	U	G	G	G
hCoV 19 USA CruiseA 2 2020 EPI ISL 413607	C	C	G	C	C	A	C	A	U	G	G	G
hCoV 19 USA CruiseA 4 2020 EPI ISL 413609	C	C	G	C	C	A	C	A	U	G	G	G
hCoV 19 USA CruiseA 6 2020 EPI ISL 413611	C	C	G	C	C	A	C	A	U	G	G	G
hCoV 19 USA CruiseA 7 2020 EPI ISL 413612	C	C	G	C	C	A	C	A	U	G	G	G
hCoV 19 USA CruiseA 8 2020 EPI ISL 413613	C	C	G	C	C	A	C	A	U	G	G	G
hCoV 19 USA MN2 MDH2 2020 EPI ISL 414589	C	C	G	C	C	A	C	A	U	G	G	G
hCoV 19 Wales PHW32 2020 EPI ISL 415920	C	C	G	C	C	A	C	A	U	G	G	G
hCoV 19 Wales PHW35 2020 EPI ISL 416024	C	C	G	C	C	A	C	A	U	G	G	G
hCoV 19 Wuhan HBCDC HB 01 2019 EPI ISL 402132	C	C	G	C	C	A	C	A	U	G	G	G
hCoV 19 Wuhan HBCDC HB 02 2019 EPI ISL 412898	C	C	G	C	C	A	C	A	U	G	G	G
hCoV 19 Wuhan IPBCAMS WH 01 2019 EPI ISL 402123	C	C	G	C	C	A	C	A	U	G	G	G
hCoV 19 Wuhan IPBCAMS WH 02 2019 EPI ISL 403931	C	C	G	C	C	A	C	A	U	G	G	G
hCoV 19 Wuhan IPBCAMS WH 03 2019 EPI ISL 403930	C	C	G	C	C	A	C	A	U	G	G	G
hCoV 19 Wuhan IPBCAMS WH 05 2020 EPI ISL 403928	C	C	G	C	C	A	C	A	U	G	G	G
hCoV 19 Wuhan IVDC HB 04 2020 EPI ISL 402120	C	C	G	C	C	A	C	A	U	G	G	G
hCoV 19 Wuhan IVDC HB 05 2019 EPI ISL 402121	C	C	G	C	C	A	C	A	U	G	G	G
hCoV 19 Wuhan IVDC HB envF13 20 2020 EPI ISL 408514	C	C	G	C	C	A	C	A	U	G	G	G
hCoV 19 Wuhan IVDC HB envF13 21 2020 EPI ISL 408515	C	C	G	C	C	A	C	A	U	G	G	G
hCoV 19 Wuhan WH01 2019 EPI ISL 406798	C	C	G	C	C	A	C	A	U	G	G	G
hCoV 19 Wuhan WIV02 2019 EPI ISL 402127	C	C	G	C	C	A	C	A	U	G	G	G
hCoV 19 Wuhan WIV04 2019 EPI ISL 402124	C	C	G	C	C	A	C	A	U	G	G	G
hCoV 19 Wuhan WIV05 2019 EPI ISL 402128	C	C	G	C	C	A	C	A	U	G	G	G
hCoV 19 Wuhan WIV06 2019 EPI ISL 402129	C	C	G	C	C	A	C	A	U	G	G	G
hCoV 19 Wuhan WIV07 2019 EPI ISL 402130	C	C	G	C	C	A	C	A	U	G	G	G
hCoV 19 Zhejiang WZ 01 2020 EPI ISL 404227	C	C	G	C	C	A	C	A	U	G	G	G
MT012098.1 Severe acute respiratory syndrome coronavirus 2	C	C	G	C	C	A	C	A	U	G	G	G
MT020781.2 Severe acute respiratory syndrome coronavirus 2	C	C	G	C	C	A	C	A	U	G	G	G
MT039887.1 Severe acute respiratory syndrome coronavirus 2	C	C	G	C	C	A	C	A	U	G	G	G
MT044258.1 Severe acute respiratory syndrome coronavirus 2	C	C	G	C	C	A	C	A	U	G	G	G
MT123293.2 Severe acute respiratory syndrome coronavirus 2	C	C	G	C	C	A	C	A	U	G	G	G
MT159716.1 Severe acute respiratory syndrome coronavirus 2	C	C	G	C	C	A	C	A	U	G	G	G
MT192772.1 Severe acute respiratory syndrome coronavirus 2	C	C	G	C	C	A	C	A	U	G	G	G
MT192773.1 Severe acute respiratory syndrome coronavirus 2	C	C	G	C	C	A	C	A	U	G	G	G
MT049951.1 Severe acute respiratory syndrome coronavirus 2	C	U	C	C	C	A	C	A	C	G	G	G
hCoV 19 USA AZ1 2020 EPI ISL 406223	C	U	U	C	C	A	C	A	C	G	G	G
hCoV 19 Yunnan IVDC YN 003 2020 EPI ISL 408480	C	U	U	C	C	A	C	A	C	G	G	G
MT226610.1	C	U	U	C	C	A	C	A	C	G	G	G
hCoV 19 South Korea KUMC01 2020 EPI ISL 413017	C	C	G	C	C	A	C	A	C	G	G	G
hCoV 19 Wuhan HBCDC HB 06 2020 EPI ISL 412982	C	U	G	C	C	A	C	G	C	G	G	G
hCoV 19 Chongqing YC01 2020 EPI ISL 408478	C	U	G	C	C	A	U	A	C	G	G	G
hCoV 19 Hangzhou ZJU 08 2020 EPI ISL 416473	C	U	G	C	C	A	U	A	C	G	G	G
hCoV 19 USA WA1 2020 EPI ISL 404895	C	U	G	C	C	A	U	A	C	G	G	G
hCoV 19 Australia NSW01 2020 EPI ISL 407893	C	U	G	C	C	A	C	A	C	G	G	G
hCoV 19 Australia QLD01 2020 EPI ISL 407894	C	U	G	C	C	A	C	A	C	G	G	G
hCoV 19 Australia QLD02 2020 EPI ISL 407896	C	U	G	C	C	A	C	A	C	G	G	G
hCoV 19 Australia QLD03 2020 EPI ISL 410717	C	U	G	C	C	A	C	A	C	G	G	G
hCoV 19 Australia QLD04 2020 EPI ISL 410718	C	U	G	C	C	A	C	A	C	G	G	G
hCoV 19 Australia VIC07 2020 EPI ISL 416415	C	U	G	C	C	A	C	A	C	G	G	G
hCoV 19 Beijing 233 2020 EPI ISL 413520	C	U	G	C	C	A	C	A	C	G	G	G
hCoV 19 Beijing IVDC BJ 005 2020 EPI ISL 408485	C	U	G	C	C	A	C	A	C	G	G	G
hCoV 19 Belgium GHB 03021 2020 EPI ISL 407976	C	U	G	C	C	A	C	A	C	G	G	G
hCoV 19 Brazil AMBR 02 2020 EPI ISL 417034	C	U	G	C	C	A	C	A	C	G	G	G
hCoV 19 Chile Santiago 1 2020 EPI ISL 414579	C	U	G	C	C	A	C	A	C	G	G	G
hCoV 19 Chile Talca 1 2020 EPI ISL 414577	C	U	G	C	C	A	C	A	C	G	G	G
hCoV 19 China WF0001 2020 EPI ISL 413691	C	U	G	C	C	A	C	A	C	G	G	G
hCoV 19 China WF0012 2020 EPI ISL 413697	C	U	G	C	C	A	C	A	C	G	G	G
hCoV 19 China WF0014 2020 EPI ISL 413711	C	U	G	C	C	A	C	A	C	G	G	G
hCoV 19 China WF0019 2020 EPI ISL 413749	C	U	G	C	C	A	C	A	C	G	G	G
hCoV 19 China WF0028 2020 EPI ISL 413791	C	U	G	C	C	A	C	A	C	G	G	G
hCoV 19 China WF0029 2020 EPI ISL 413809	C	U	G	C	C	A	C	A	C	G	G	G
hCoV 19 England 02 2020 EPI ISL 407073	C	U	G	C	C	A	C	A	C	G	G	G
hCoV 19 France GE1583 2020 EPI ISL 414600	C	U	G	C	C	A	C	A	C	G	G	G
hCoV 19 France GE1583 2020 EPI ISL 414623	C	U	G	C	C	A	C	A	C	G	G	G
hCoV 19 Georgia Tb 390 2020 EPI ISL 416477	C	U	G	C	C	A	C	A	C	G	G	G
hCoV 19 Germany BavPat3 2020 EPI ISL 414521	C	U	G	C	C	A	C	A	C	G	G	G
hCoV 19 Guangdong 2020XN4459 P0041 2020 EPI ISL 413858	C	U	G	C	C	A	C	A	C	G	G	G
hCoV 19 Guangdong 2020XN4475 P0042 2020 EPI ISL 413854	C	U	G	C	C	A	C	A	C	G	G	G
hCoV 19 Guangdong 20SF012 2020 EPI ISL 403932	C	U	G	C	C	A	C	A	C	G	G	G
hCoV 19 Guangzhou GZMU0016 2020 EPI ISL 414663	C	U	G	C	C	A	C	A	C	G	G	G
hCoV 19 Guangzhou GZMU0042 2020 EPI ISL 414688	C	U	G	C	C	A	C	A	C	G	G	G
hCoV 19 India 1 31 2020 EPI ISL 413523	C	U	G	C	C	A	C	A	C	G	G	G
hCoV 19 Japan TY WK 012 2020 EPI ISL 408665	C	U	G	C	C	A	C	A	C	G	G	G
hCoV 19 Japan TY WK 501 2020 EPI ISL 408666	C	U	G	C	C	A	C	A	C	G	G	G
hCoV 19 Japan TY WK 521 2020 EPI ISL 408667	C	U	G	C	C	A	C	A	C	G	G	G
hCoV 19 Netherlands Gelderland 1 2020 EPI ISL 415461	C	U	G	C	C	A	C	A	C	G	G	G
hCoV 19 Netherlands NoordBrabant 46 2020 EPI ISL 415503	C	U	G	C	C	A	C	A	C	G	G	G
hCoV 19 Netherlands Utrecht 16 2020 EPI ISL 414555	C	U	G	C	C	A	C	A	C	G	G	G
hCoV 19 New Zealand 20VR0275 2020 EPI ISL 416538	C	U	G	C	C	A	C	A	C	G	G	G
hCoV 19 New Zealand 20VR0276 2020 EPI ISL 416539	C	U	G	C	C	A	C	A	C	G	G	G
hCoV 19 Shandong LY005 2020 EPI ISL 414938	C	U	G	C	C	A	C	A	C	G	G	G
hCoV 19 Shandong LY007 2020 EPI ISL 414940	C	U	G	C	C	A	C	A	C	G	G	G
hCoV 19 Shandong LY008 2020 EPI ISL 414941	C	U	G	C	C	A	C	A	C	G	G	G
hCoV 19 Shanghai SH0002 2020 EPI ISL 416316	C	U	G	C	C	A	C	A	C	G	G	G
hCoV 19 Shanghai SH0003 2020 EPI ISL 416317	C	U	G	C	C	A	C	A	C	G	G	G
hCoV 19 Shanghai SH0004 2020 EPI ISL 416318	C	U	G	C	C	A	C	A	C	G	G	G
hCoV 19 Shanghai SH0009 2020 EPI ISL 416322	C	U	G	C	C	A	C	A	C	G	G	G
hCoV 19 Shanghai SH0010 2020 EPI ISL 416323	C	U	G	C	C	A	C	A	C	G	G	G
hCoV 19 Shanghai SH0013 2020 EPI ISL 416326	C	U	G	C	C	A	C	A	C	G	G	G
hCoV 19 Shanghai SH0021 2020 EPI ISL 416330	C	U	G	C	C	A	C	A	C	G	G	G
hCoV 19 Shanghai SH0026 2020 EPI ISL 416335	C	U	G	C	C	A	C	A	C	G	G	G
hCoV 19 Shanghai SH0029 2020 EPI ISL 416338	C	U	G	C	C	A	C	A	C	G	G	G
hCoV 19 Shanghai SH0030 2020 EPI ISL 416339	C	U	G	C	C	A	C	A	C	G	G	G
hCoV 19 Shanghai SH0032 2020 EPI ISL 416341	C	U	G	C	C	A	C	A	C	G	G	G
hCoV 19 Shanghai SH0059 2020 EPI ISL 416366	C	U	G	C	C	A	C	A	C	G	G	G
hCoV 19 Shanghai SH0074 2020 EPI ISL 416377	C	U	G	C	C	A	C	A	C	G	G	G
hCoV 19 Shanghai SH0115 2020 EPI ISL 416402	C	U	G	C	C	A	C	A	C	G	G	G
hCoV 19 Shanghai SH0117 2020 EPI ISL 416403	C	U	G	C	C	A	C	A	C	G	G	G
hCoV 19 Shanghai SH0128 2020 EPI ISL 416409	C	U	G	C	C	A	C	A	C	G	G	G
hCoV 19 Shenzhen HKU SZ 002 2020 EPI ISL 406030	C	U	G	C	C	A	C	A	C	G	G	G
hCoV 19 Shenzhen HKU SZ 005 2020 EPI ISL 405839	C	U	G	C	C	A	C	A	C	G	G	G
hCoV 19 Shenzhen SZTH 002 2020 EPI ISL 406593	C	U	G	C	C	A	C	A	C	G	G	G
hCoV 19 Sichuan IVDC SC 001 2020 EPI ISL 408484	C	U	G	C	C	A	C	A	C	G	G	G
hCoV 19 South Korea KCDC03 2020 EPI ISL 407193	C	U	G	C	C	A	C	A	C	G	G	G
hCoV 19 South Korea KUMC03 2020 EPI ISL 413513	C	U	G	C	C	A	C	A	C	G	G	G
hCoV 19 Spain Valencia5 2020 EPI ISL 416484	C	U	G	C	C	A	C	A	C	G	G	G
hCoV 19 USA CA1 2020 EPI ISL 406034	C	U	G	C	C	A	C	A	C	G	G	G
hCoV 19 USA IL2 2020 EPI ISL 410045	C	U	G	C	C	A	C	A	C	G	G	G
hCoV 19 USA TX1 2020 EPI ISL 411956	C	U	G	C	C	A	C	A	C	G	G	G
hCoV 19 USA WA UW158 2020 EPI ISL 416696	C	U	G	C	C	A	C	A	C	G	G	G
hCoV 19 Vietnam CM99 2020 EPI ISL 416429	C	U	G	C	C	A	C	A	C	G	G	G
hCoV 19 Vietnam VR03 38142 2020 EPI ISL 408668	C	U	G	C	C	A	C	A	C	G	G	G
hCoV 19 Wuhan HBCDC HB 02 2020 EPI ISL 412978	C	U	G	C	C	A	C	A	C	G	G	G
hCoV 19 Wuhan HBCDC HB 03 2020 EPI ISL 412979	C	U	G	C	C	A	C	A	C	G	G	G
hCoV 19 Wuhan HBCDC HB 04 2020 EPI ISL 412980	C	U	G	C	C	A	C	A	C	G	G	G
hCoV 19 Wuhan WH04 2020 EPI ISL 406801	C	U	G	C	C	A	C	A	C	G	G	G
MT123292.2 Severe acute respiratory syndrome coronavirus 2	C	U	G	C	C	A	C	A	C	G	G	G
hCoV 19 Netherlands NA 35 2020 EPI ISL 415492	C	C	U	U	C	A	C	A	U	G	G	G
hCoV 19 USA UPHL 01 2020 EPI ISL 415539	C	C	U	C	C	A	U	A	U	G	G	G
hCoV 19 Australia NSW05 2020 EPI ISL 412975	C	C	U	C	C	A	C	A	U	G	G	G
hCoV 19 Australia NSW06 2020 EPI ISL 413213	C	C	U	C	C	A	C	A	U	G	G	G
hCoV 19 Australia NSW07 2020 EPI ISL 413214	C	C	U	C	C	A	C	A	U	G	G	G
hCoV 19 Australia QLD09 2020 EPI ISL 414414	C	C	U	C	C	A	C	A	U	G	G	G
hCoV 19 Australia VIC04 2020 EPI ISL 416412	C	C	U	C	C	A	C	A	U	G	G	G
hCoV 19 Belgium ULG 6638 2020 EPI ISL 417017	C	C	U	C	C	A	C	A	U	G	G	G
hCoV 19 Brazil SPBR 02 2020 EPI ISL 413016	C	C	U	C	C	A	C	A	U	G	G	G
hCoV 19 Canada BC 02421 2020 EPI ISL 415581	C	C	U	C	C	A	C	A	U	G	G	G
hCoV 19 Chongqing IVDC CQ 001 2020 EPI ISL 408481	C	C	U	C	C	A	C	A	U	G	G	G
hCoV 19 England SHEF BFCEE 2020 EPI ISL 416733	C	C	U	C	C	A	C	A	U	G	G	G
hCoV 19 Finland FIN03032020B 2020 EPI ISL 413603	C	C	U	C	C	A	C	A	U	G	G	G
hCoV 19 France B2334 2020 EPI ISL 416503	C	C	U	C	C	A	C	A	U	G	G	G
hCoV 19 France B2340 2020 EPI ISL 416507	C	C	U	C	C	A	C	A	U	G	G	G
hCoV 19 France IDF0515 2020 EPI ISL 408430	C	C	U	C	C	A	C	A	U	G	G	G
hCoV 19 France IDF0515 isl 2020 EPI ISL 410984	C	C	U	C	C	A	C	A	U	G	G	G
hCoV 19 Georgia Tb 468 2020 EPI ISL 415643	C	C	U	C	C	A	C	A	U	G	G	G
hCoV 19 Georgia Tb 537 2020 EPI ISL 416480	C	C	U	C	C	A	C	A	U	G	G	G
hCoV 19 Georgia Tb 54 2020 EPI ISL 415641	C	C	U	C	C	A	C	A	U	G	G	G
hCoV 19 Germany BavPat2 2020 EPI ISL 414520	C	C	U	C	C	A	C	A	U	G	G	G
hCoV 19 Hangzhou ZJU 01 2020 EPI ISL 415709	C	C	U	C	C	A	C	A	U	G	G	G
hCoV 19 Hong Kong VB20026565 2020 EPI ISL 412030	C	C	U	C	C	A	C	A	U	G	G	G
hCoV 19 Italy SPL1 2020 EPI ISL 412974	C	C	U	C	C	A	C	A	U	G	G	G
hCoV 19 Japan DP0027 2020 EPI ISL 416566	C	C	U	C	C	A	C	A	U	G	G	G
hCoV 19 Japan DP0037 2020 EPI ISL 416567	C	C	U	C	C	A	C	A	U	G	G	G
hCoV 19 Japan DP0059 2020 EPI ISL 416569	C	C	U	C	C	A	C	A	U	G	G	G
hCoV 19 Japan DP0065 2020 EPI ISL 416570	C	C	U	C	C	A	C	A	U	G	G	G
hCoV 19 Japan DP0077 2020 EPI ISL 416571	C	C	U	C	C	A	C	A	U	G	G	G
hCoV 19 Japan DP0078 2020 EPI ISL 416572	C	C	U	C	C	A	C	A	U	G	G	G
hCoV 19 Japan DP0152 2020 EPI ISL 416578	C	C	U	C	C	A	C	A	U	G	G	G
hCoV 19 Japan DP0158 2020 EPI ISL 416579	C	C	U	C	C	A	C	A	U	G	G	G
hCoV 19 Japan DP0190 2020 EPI ISL 416581	C	C	U	C	C	A	C	A	U	G	G	G
hCoV 19 Japan DP0191 2020 EPI ISL 416582	C	C	U	C	C	A	C	A	U	G	G	G
hCoV 19 Japan DP0196 2020 EPI ISL 416583	C	C	U	C	C	A	C	A	U	G	G	G
hCoV 19 Japan DP0200 2020 EPI ISL 416584	C	C	U	C	C	A	C	A	U	G	G	G
hCoV 19 Japan DP0236 2020 EPI ISL 416585	C	C	U	C	C	A	C	A	U	G	G	G
hCoV 19 Japan DP0274 2020 EPI ISL 416586	C	C	U	C	C	A	C	A	U	G	G	G
hCoV 19 Japan DP0278 2020 EPI ISL 416587	C	C	U	C	C	A	C	A	U	G	G	G
hCoV 19 Japan DP0287 2020 EPI ISL 416589	C	C	U	C	C	A	C	A	U	G	G	G
hCoV 19 Japan DP0290 2020 EPI ISL 416591	C	C	U	C	C	A	C	A	U	G	G	G
hCoV 19 Japan DP0294 2020 EPI ISL 416592	C	C	U	C	C	A	C	A	U	G	G	G
hCoV 19 Japan DP0311 2020 EPI ISL 416593	C	C	U	C	C	A	C	A	U	G	G	G
hCoV 19 Japan DP0319 2020 EPI ISL 416594	C	C	U	C	C	A	C	A	U	G	G	G
hCoV 19 Japan DP0346 2020 EPI ISL 416597	C	C	U	C	C	A	C	A	U	G	G	G
hCoV 19 Japan DP0357 2020 EPI ISL 416598	C	C	U	C	C	A	C	A	U	G	G	G
hCoV 19 Japan DP0361 2020 EPI ISL 416599	C	C	U	C	C	A	C	A	U	G	G	G
hCoV 19 Japan DP0457 2020 EPI ISL 416601	C	C	U	C	C	A	C	A	U	G	G	G
hCoV 19 Japan DP0464 2020 EPI ISL 416603	C	C	U	C	C	A	C	A	U	G	G	G
hCoV 19 Japan DP0543 2020 EPI ISL 416607	C	C	U	C	C	A	C	A	U	G	G	G
hCoV 19 Japan DP0568 2020 EPI ISL 416609	C	C	U	C	C	A	C	A	U	G	G	G
hCoV 19 Japan DP0588 2020 EPI ISL 416610	C	C	U	C	C	A	C	A	U	G	G	G
hCoV 19 Japan DP0645 2020 EPI ISL 416612	C	C	U	C	C	A	C	A	U	G	G	G
hCoV 19 Japan DP0687 2020 EPI ISL 416614	C	C	U	C	C	A	C	A	U	G	G	G
hCoV 19 Japan DP0699 2020 EPI ISL 416617	C	C	U	C	C	A	C	A	U	G	G	G
hCoV 19 Japan DP0724 2020 EPI ISL 416620	C	C	U	C	C	A	C	A	U	G	G	G
hCoV 19 Japan DP0743 2020 EPI ISL 416621	C	C	U	C	C	A	C	A	U	G	G	G
hCoV 19 Japan DP0752 2020 EPI ISL 416622	C	C	U	C	C	A	C	A	U	G	G	G
hCoV 19 Japan DP0764 2020 EPI ISL 416624	C	C	U	C	C	A	C	A	U	G	G	G
hCoV 19 Japan DP0765 2020 EPI ISL 416625	C	C	U	C	C	A	C	A	U	G	G	G
hCoV 19 Japan DP0786 2020 EPI ISL 416628	C	C	U	C	C	A	C	A	U	G	G	G
hCoV 19 Japan DP0804 2020 EPI ISL 416631	C	C	U	C	C	A	C	A	U	G	G	G
hCoV 19 Japan DP0827 2020 EPI ISL 416632	C	C	U	C	C	A	C	A	U	G	G	G
hCoV 19 Japan DP0880 2020 EPI ISL 416633	C	C	U	C	C	A	C	A	U	G	G	G
hCoV 19 Japan Hu DP Kng 19 027 2020 EPI ISL 412969	C	C	U	C	C	A	C	A	U	G	G	G
hCoV 19 Kuwait KU09 2020 EPI ISL 416541	C	C	U	C	C	A	C	A	U	G	G	G
hCoV 19 Kuwait KU17 2020 EPI ISL 416542	C	C	U	C	C	A	C	A	U	G	G	G
hCoV 19 Netherlands NA 21 2020 EPI ISL 415478	C	C	U	C	C	A	C	A	U	G	G	G
hCoV 19 Netherlands NA 29 2020 EPI ISL 415486	C	C	U	C	C	A	C	A	U	G	G	G
hCoV 19 Netherlands NA 34 2020 EPI ISL 415491	C	C	U	C	C	A	C	A	U	G	G	G
hCoV 19 Netherlands NoordBrabant 56 2020 EPI ISL 415512	C	C	U	C	C	A	C	A	U	G	G	G
hCoV 19 Netherlands NoordBrabant 6 2020 EPI ISL 414451	C	C	U	C	C	A	C	A	U	G	G	G
hCoV 19 Netherlands Utrecht 18 2020 EPI ISL 415527	C	C	U	C	C	A	C	A	U	G	G	G
hCoV 19 Netherlands ZuidHolland 16 2020 EPI ISL 414558	C	C	U	C	C	A	C	A	U	G	G	G
hCoV 19 Netherlands ZuidHolland 8 2020 EPI ISL 414468	C	C	U	C	C	A	C	A	U	G	G	G
hCoV 19 Saudi Arabia KAIMRC Alghoribi 2020 EPI ISL 416432	C	C	U	C	C	A	C	A	U	G	G	G
hCoV 19 Scotland CVR07 2020 EPI ISL 415630	C	C	U	C	C	A	C	A	U	G	G	G
hCoV 19 Scotland CVR10 2020 EPI ISL 415631	C	C	U	C	C	A	C	A	U	G	G	G
hCoV 19 Shandong IVDC SD 001 2020 EPI ISL 408482	C	C	U	C	C	A	C	A	U	G	G	G
hCoV 19 Shanghai SH0022 2020 EPI ISL 416331	C	C	U	C	C	A	C	A	U	G	G	G
hCoV 19 Shanghai SH0070 2020 EPI ISL 416373	C	C	U	C	C	A	C	A	U	G	G	G
hCoV 19 Shanghai SH0080 2020 EPI ISL 416382	C	C	U	C	C	A	C	A	U	G	G	G
hCoV 19 Shanghai SH0126 2020 EPI ISL 416407	C	C	U	C	C	A	C	A	U	G	G	G
hCoV 19 Singapore 3 2020 EPI ISL 407988	C	C	U	C	C	A	C	A	U	G	G	G
hCoV 19 Taiwan CGMH CGU 03 2020 EPI ISL 415741	C	C	U	C	C	A	C	A	U	G	G	G
hCoV 19 USA CruiseA 23 2020 EPI ISL 414482	C	C	U	C	C	A	C	A	U	G	G	G
hCoV 19 USA WA UW108 2020 EPI ISL 416646	C	C	U	C	C	A	C	A	U	G	G	G
hCoV 19 USA WA UW137 2020 EPI ISL 416675	C	C	U	C	C	A	C	A	U	G	G	G
hCoV 19 USA WA UW168 2020 EPI ISL 416706	C	C	U	C	C	A	C	A	U	G	G	G
hCoV 19 USA WA UW185 2020 EPI ISL 416723	C	C	U	C	C	A	C	A	U	G	G	G
hCoV 19 USA WA UW22 2020 EPI ISL 414591	C	C	U	C	C	A	C	A	U	G	G	G
hCoV 19 USA WA3 UW1 2020 EPI ISL 413025	C	C	U	C	C	A	C	A	U	G	G	G
MT126808.1 Severe acute respiratory syndrome coronavirus 2	C	C	U	C	C	A	C	A	U	G	G	G
